# Supplementary material for: RNA-Seq Analysis Reveals an Essential Role of the Tyrosine Metabolic Pathway and Inflammation in Myopia-Induced Retinal Degeneration in Guinea Pigs
Source: Int J Mol Sci. 2021 Nov 22;22(22):12598. doi: 10.3390/ijms222212598 (PMC8618104; doi:10.3390/ijms222212598)
Supplement: Supplementary file 1 [file ijms-22-12598-s001.zip]

Archive with 1 entries (1 files):
- ijms-1465129-supplementary.xls
