# Supplementary material for: RNA-Seq Analysis Reveals an Essential Role of the Tyrosine Metabolic Pathway and Inflammation in Myopia-Induced Retinal Degeneration in Guinea Pigs
Source: Int J Mol Sci. 2021 Nov 22;22(22):12598. doi: 10.3390/ijms222212598 (PMC8618104; doi:10.3390/ijms222212598)
Supplement: Supplementary file 1 [file ijms-22-12598-s001.zip › ijms-1465129-supplementary.xls]

## Sheet: Table S1 DGEs Ctr-vs-FDM.fil
id	Ctr-1R_count	Ctr-2R_count	Ctr-3R_count	Ctr-4R_count	Self-1R_count	Self-2R_count	Self-3R_count	Self-4R_count	Ctr-1R_fpkm	Ctr-2R_fpkm	Ctr-3R_fpkm	Ctr-4R_fpkm	Self-1R_fpkm	Self-2R_fpkm	Self-3R_fpkm	Self-4R_fpkm	Ctr-Retina_mean	Self-Retina_mean	log2(fc)	PValue	FDR	Symbol
MSTRG.6384	16	17	16	15	86	86	155	36	0.32	0.3	0.32	0.32	1.56	1.72	2.99	0.72	0.315	1.7475	2.47187	4.42e-09	7.62e-05	--
ENSCPOG00000013440	3	5	7	8	56	47	85	15	0.11	0.16	0.25	0.3	1.79	1.71	2.9	0.53	0.205	1.7325	3.07916	6.95e-08	0.000598081	TGM7
ENSCPOG00000008366	260	523	358	407	918	1109	1050	593	3.13	5.85	4.36	5.15	10.03	13.8	12.23	7.14	4.6225	10.8	1.22429	3.16e-07	0.00181554	DOCK8
ENSCPOG00000008837	123	139	243	87	636	570	730	188	1.27	1.34	2.54	0.95	5.98	6.11	7.31	1.94	1.525	5.335	1.80668	1.67e-06	0.0047847	ACAN
MSTRG.15342	160	283	160	217	3139	1695	1532	266	5.32	8.76	5.4	7.6	94.92	58.39	49.39	8.87	6.77	52.8925	2.96584	4.47e-06	0.00770233	--
ENSCPOG00000039069	554	226	396	317	800	797	846	807	17.59	6.68	12.74	10.59	23.09	26.21	26.03	25.69	11.9	25.255	1.08561	9.36e-06	0.0115155	URM1
MSTRG.8002	21	21	12	33	85	99	154	29	0.46	0.59	0.33	0.91	1.66	2.15	4.01	0.81	0.5725	2.1575	1.91401	1.85e-05	0.0212293	--
MSTRG.3938	23	14	10	23	71	73	60	30	1.28	0.72	0.56	1.34	3.58	4.2	3.23	1.67	0.975	3.17	1.70101	2.83e-05	0.0304008	--
MSTRG.19093	95	72	85	84	237	180	205	101	2.37	1.63	1.81	2.02	4.68	4.33	4.76	2.46	1.9575	4.0575	1.05158	3.63e-05	0.0335044	--
ENSCPOG00000006951	19	7	18	14	62	50	52	25	1.02	0.35	0.98	0.79	3.01	2.77	2.7	1.34	0.785	2.455	1.64496	8.26e-05	0.0618333	-
ENSCPOG00000022941	2	303	261	2	2	4	4	2	0.13	16.89	15.81	0.13	0.1	0.23	0.24	0.12	8.24	0.1725	-5.57798	0.00013929	0.0856482	-
MSTRG.19114	67	129	152	34	31	41	25	6	1.29	2.31	2.96	0.69	0.54	0.82	0.47	0.12	1.8125	0.4875	-1.89451	0.000154387	0.0916578	--
MSTRG.1505	43	32	66	41	13	11	10	28	1.09	0.76	1.7	1.1	0.3	0.29	0.25	0.71	1.1625	0.3875	-1.58496	0.000189261	0.105113	--
MSTRG.8792	77	50	80	64	141	114	207	104	1.4	0.85	1.47	1.22	2.33	2.15	3.65	1.9	1.235	2.5075	1.02174	0.0002112	0.113632	--
ENSCPOG00000014925	33	48	49	35	16	20	20	20	0.7	0.95	1.05	0.78	0.31	0.44	0.41	0.43	0.87	0.3975	-1.13006	0.000231475	0.120767	AFAP1L1
ENSCPOG00000013435	8	5	2	7	49	34	56	3	0.25	0.14	0.06	0.23	1.38	1.09	1.69	0.09	0.17	1.0625	2.64386	0.000365929	0.150795	PLA2G4E
MSTRG.5731	27	18	6	20	47	59	52	40	0.54	0.34	0.12	0.42	0.86	1.22	1.01	0.8	0.355	0.9725	1.45388	0.000396033	0.150795	Pol
MSTRG.25177	31	25	63	70	148	81	120	121	3.21	2.36	6.51	7.56	13.85	8.62	11.95	12.45	4.91	11.7175	1.25487	0.000422208	0.152218	--
ENSCPOG00000000371	16	26	26	22	74	43	41	50	1.23	1.86	2.02	1.78	5.16	3.42	3.05	3.85	1.7225	3.87	1.16783	0.000424374	0.152218	-
ENSCPOG00000034340	46	26	32	45	77	90	91	57	2	1.05	1.41	2.06	3.04	4.05	3.83	2.48	1.63	3.35	1.03929	0.000492592	0.160411	-
MSTRG.5275	1049	1200	814	723	368	303	282	847	21.96	23.38	17.26	15.92	7	6.57	5.72	17.77	19.63	9.265	-1.0832	0.000629865	0.19365	--
ENSCPOG00000012982	33	117	82	27	11	3	12	36	1.57	5.19	3.96	1.35	0.48	0.15	0.55	1.72	3.0175	0.725	-2.0573	0.000910449	0.233908	MFSD2A
ENSCPOG00000030495	4	4	1	3	16	20	40	3	0.19	0.16	0.04	0.14	0.62	0.91	1.67	0.14	0.1325	0.835	2.65578	0.000986985	0.241098	-
ENSCPOG00000030786	9	44	20	13	5	7	3	6	0.14	0.61	0.3	0.21	0.07	0.11	0.04	0.09	0.315	0.0775	-2.02308	0.0010288	0.246013	PRR5L
ENSCPOG00000010344	3	3	1	5	16	12	14	13	0.05	0.04	0.02	0.1	0.25	0.22	0.24	0.24	0.0525	0.2375	2.17754	0.00108638	0.24939	HK3
MSTRG.16146	53	42	119	25	12	14	33	22	1.32	0.97	3.01	0.66	0.27	0.36	0.8	0.55	1.49	0.495	-1.58981	0.00119289	0.263307	--
ENSCPOG00000001543	11	18	32	9	1	3	8	3	0.58	0.89	1.72	0.5	0.05	0.16	0.41	0.16	0.9225	0.195	-2.24207	0.00124939	0.272289	MEIOB
ENSCPOG00000005221	4	15	9	4	71	62	10	13	0.23	0.82	0.53	0.25	3.79	3.77	0.57	0.76	0.4575	2.2225	2.28034	0.00144971	0.278015	CHI3L1
ENSCPOG00000008822	36	43	28	31	60	78	89	47	0.71	1.11	0.75	0.78	1.31	2.33	2.67	0.87	0.8375	1.795	1.09982	0.00152441	0.278015	LGI1
ENSCPOG00000022223	45	38	58	28	6	9	14	30	3.4	2.67	4.43	2.22	0.41	0.7	1.02	2.27	3.18	1.1	-1.53152	0.00156721	0.278015	TSPAN10
ENSCPOG00000022418	56	74	53	23	186	131	112	59	2.08	2.55	1.99	0.9	6.27	5.03	4.02	2.19	1.88	4.3775	1.21937	0.00158554	0.278015	SERPINA3
ENSCPOG00000022662	17	63	62	12	4	3	11	18	0.62	2.15	2.3	0.46	0.13	0.11	0.39	0.66	1.3825	0.3225	-2.09991	0.00163831	0.278015	MFSD2B
MSTRG.7714	11	16	19	7	5	3	3	3	0.52	0.71	0.92	0.35	0.22	0.15	0.14	0.14	0.625	0.1625	-1.94342	0.00198299	0.307577	--
ENSCPOG00000021751	122	394	266	115	128	122	92	103	5.49	16.51	12.13	5.45	5.24	5.69	4.01	4.65	9.895	4.8975	-1.01465	0.00200797	0.308672	CYP26A1
ENSCPOG00000038479	27	27	30	20	83	49	72	29	0.41	0.38	0.46	0.32	1.15	0.77	1.06	0.44	0.3925	0.855	1.12323	0.00208314	0.312836	-
MSTRG.10678	2	1	6	49	2	0	1	1	0.06	0.03	0.19	1.61	0.06	0	0.03	0.03	0.4725	0.03	-3.97728	0.00222234	0.320985	--
ENSCPOG00000040277	12	18	17	19	24	56	44	34	0.5	0.69	0.71	0.83	0.9	2.4	1.77	1.41	0.6825	1.62	1.24709	0.00239594	0.322572	-
ENSCPOG00000032223	19	38	32	15	9	7	14	11	0.4	0.74	0.68	0.33	0.17	0.15	0.29	0.23	0.5375	0.21	-1.35588	0.00240965	0.322572	SYPL2
ENSCPOG00000025515	86	123	90	45	32	30	36	67	6.18	8.23	6.55	3.4	2.09	2.23	2.51	4.83	6.09	2.915	-1.06295	0.00244499	0.322572	CIDEA
ENSCPOG00000031161	25	28	19	18	4	12	0	8	0.58	0.62	0.46	0.45	0.08	0.3	0	0.19	0.5275	0.1425	-1.88821	0.00244589	0.322572	SPRN
MSTRG.11916	21	31	31	7	3	5	5	12	1.55	1.88	2.17	0.55	0.2	0.38	0.36	0.79	1.5375	0.4325	-1.82981	0.0025109	0.322572	--
ENSCPOG00000009012	9	14	10	2	1	2	0	1	0.43	0.3	0.44	0.04	0.02	0.04	0	0.07	0.3025	0.0325	-3.21842	0.00251133	0.322572	GRAMD2A
MSTRG.16311	112	128	61	73	270	173	339	79	1.55	1.64	0.85	1.06	3.39	2.47	4.53	1.09	1.275	2.87	1.17055	0.00266197	0.324331	--
MSTRG.11388	23	14	33	11	6	7	7	8	1.28	0.73	1.87	0.65	0.3	0.4	0.38	0.45	1.1325	0.3825	-1.56598	0.00268953	0.324331	--
MSTRG.24368	19	13	16	35	8	6	2	10	0.55	0.35	0.47	1.06	0.21	0.18	0.06	0.29	0.6075	0.185	-1.71536	0.00277922	0.33229	Patr-A
MSTRG.21955	14	33	70	1	2	4	6	8	0.37	0.81	1.88	0.03	0.05	0.11	0.15	0.21	0.7725	0.13	-2.57102	0.00281239	0.333937	--
ENSCPOG00000002257	73	75	85	27	18	16	38	40	3.47	3.31	4.09	1.35	0.78	0.79	1.75	1.9	3.055	1.305	-1.22712	0.00287307	0.336501	DHH
ENSCPOG00000005276	3	3	1	3	18	12	7	10	0.1	0.1	0.03	0.11	0.56	0.43	0.23	0.34	0.085	0.39	2.19794	0.00294678	0.338637	F13A1
MSTRG.8469	5	39	50	6	6	3	7	6	0.18	1.3	1.81	0.23	0.2	0.11	0.24	0.22	0.88	0.1925	-2.19265	0.00321443	0.342911	--
MSTRG.12079	20	23	16	32	78	84	115	11	0.53	0.56	0.43	0.89	1.87	2.29	2.93	0.29	0.6025	1.845	1.61459	0.00329444	0.342911	--
ENSCPOG00000038077	19	32	20	24	11	11	5	13	3.64	5.46	4.09	4.95	1.78	2.44	0.85	2.64	4.535	1.9275	-1.23437	0.00333395	0.342911	KCNIP4
ENSCPOG00000015596	10	37	43	13	5	6	5	14	0.27	0.94	1.19	0.37	0.12	0.17	0.13	0.38	0.6925	0.2	-1.79181	0.00346841	0.342911	CYP1A1
ENSCPOG00000038253	9	7	13	9	23	34	31	14	0.19	0.13	0.27	0.2	0.43	0.73	0.62	0.29	0.1975	0.5175	1.38971	0.00377904	0.347934	FAM111A
MSTRG.24370	123	27	17	207	16	5	0	16	1.56	0.32	0.22	2.76	0.18	0.07	0	0.2	1.215	0.1125	-3.43296	0.00388382	0.347974	Pol
ENSCPOG00000032734	13	3	6	6	31	19	28	12	0.72	0.15	0.34	0.35	1.55	1.08	1.5	0.66	0.39	1.1975	1.61848	0.00390732	0.347974	PYCARD
ENSCPOG00000009590	14	6	5	18	36	34	36	17	0.68	0.27	0.25	0.92	1.59	1.71	1.69	0.83	0.53	1.455	1.45695	0.00395609	0.349292	ENKUR
ENSCPOG00000009505	42	110	232	30	25	27	50	45	1.14	2.78	6.43	0.87	0.62	0.76	1.31	1.23	2.805	0.98	-1.51715	0.00416922	0.355851	SLC3A1
ENSCPOG00000005510	37	34	17	20	12	11	16	10	0.83	0.71	0.38	0.47	0.24	0.25	0.35	0.22	0.5975	0.265	-1.17295	0.00434363	0.36303	Trpm8
MSTRG.13219	6	2	7	5	22	20	24	6	0.3	0.09	0.35	0.26	0.99	1.02	1.15	0.3	0.25	0.865	1.79077	0.00486199	0.380531	--
ENSCPOG00000009298	24	74	64	63	36	28	33	16	1.76	5.05	4.75	4.85	2.4	2.12	2.34	1.17	4.1025	2.0075	-1.0311	0.00512917	0.385773	RNF165
MSTRG.3715	19	30	22	10	49	54	34	36	0.62	0.91	0.73	0.34	1.45	1.82	1.08	1.18	0.65	1.3825	1.08877	0.00524489	0.385773	--
ENSCPOG00000025029	30	101	53	28	28	9	20	30	0.99	3.11	1.78	0.97	0.84	0.31	0.64	1	1.7125	0.6975	-1.29584	0.00526553	0.385773	COMP
MSTRG.3359	122	37	19	142	402	224	469	189	8.8	2.48	1.39	10.83	26.42	16.77	32.93	13.74	5.875	22.465	1.93502	0.00542041	0.389117	--
MSTRG.24998	9	0	5	0	17	90	129	7	3.28	0	1.63	0	5.43	33.17	44.46	2.55	1.2275	21.4025	4.12398	0.00549199	0.389117	--
ENSCPOG00000004446	726	1227	691	815	4016	2167	2724	655	10.77	16.95	10.39	12.72	54.17	33.3	39.18	9.74	12.7075	34.0975	1.42399	0.00571777	0.39459	AQP4
MSTRG.15466	56	29	23	45	9	19	20	22	2.5	2.21	1.73	4.1	0.37	1.05	1.38	1.5	2.635	1.075	-1.29347	0.00576748	0.39459	--
MSTRG.16051	7	16	4	17	67	22	75	7	0.2	0.42	0.11	0.5	1.7	0.64	2.03	0.2	0.3075	1.1425	1.89354	0.00603187	0.399939	--
ENSCPOG00000001747	18	39	29	33	55	104	65	35	0.67	1.35	1.09	1.29	1.85	3.99	2.33	1.3	1.1	2.3675	1.10586	0.00603353	0.399939	CDH7
ENSCPOG00000031437	96	251	220	49	53	62	61	102	1.72	4.19	4	0.92	0.86	1.15	1.06	1.83	2.7075	1.225	-1.14418	0.00603354	0.399939	BMP2
MSTRG.14264	28	296	431	20	44	6	21	38	3.19	35.64	56.68	2.72	5.28	0.76	2.1	4.44	24.5575	3.145	-2.96503	0.00603453	0.399939	--
ENSCPOG00000006125	56	88	59	16	30	11	10	33	1.25	1.82	1.34	0.37	0.61	0.25	0.22	0.74	1.195	0.455	-1.39307	0.0062563	0.400079	FBLN2
ENSCPOG00000032882	3	2	2	6	17	45	9	2	0.18	0.11	0.12	0.37	0.92	2.76	0.52	0.12	0.195	1.08	2.46949	0.00635911	0.400079	-
MSTRG.9508	2	8	0	10	0	0	0	0	0.24	1.02	0	1.45	0	0	0	0	0.6775	0.001	-9.40408	0.00664547	0.405598	SLC2A8
ENSCPOG00000030494	19	15	14	17	6	3	9	8	1.17	0.86	0.87	1.1	0.34	0.19	0.54	0.49	1	0.39	-1.35845	0.00676819	0.405598	BOK
ENSCPOG00000019452	12	1	0	14	0	0	0	1	0.77	0.06	0	0.94	0	0	0	0.06	0.4425	0.015	-4.88264	0.00677087	0.405598	-
MSTRG.21061	92	17	13	68	205	172	369	84	14.36	2.41	2.11	11.18	28.88	27.67	55.45	13.12	7.515	31.28	2.0574	0.00695793	0.405598	--
ENSCPOG00000012005	12	87	87	11	17	11	12	21	0.95	6.41	6.97	0.92	1.22	0.9	0.92	1.67	3.8125	1.1775	-1.69501	0.00715352	0.405598	TESC
ENSCPOG00000031469	16	37	32	12	53	65	37	53	0.51	1.11	0.95	0.45	1.82	2.32	1.29	1.64	0.755	1.7675	1.22716	0.00716155	0.405598	-
MSTRG.23686	3	3	2	7	24	9	36	3	0.22	0.21	0.15	0.55	1.62	0.69	2.59	0.22	0.2825	1.28	2.17982	0.00719328	0.405598	--
ENSCPOG00000026038	9	244	95	6	14	4	5	19	0.31	7.8	3.31	0.22	0.44	0.14	0.17	0.65	2.91	0.35	-3.05559	0.00743723	0.407279	MCAM
ENSCPOG00000026565	1	0	1	0	3	9	5	7	0.04	0	0.04	0	0.12	0.4	0.21	0.3	0.02	0.2575	3.6865	0.00748673	0.407279	RIPK3
ENSCPOG00000001220	5	143	62	11	10	15	18	13	0.13	3.35	1.58	0.29	0.23	0.39	0.44	0.33	1.3375	0.3475	-1.94445	0.00767836	0.411833	NCAPG
ENSCPOG00000038910	246	1344	2434	233	335	247	263	241	6.32	32.12	63.31	6.29	7.82	6.57	6.54	6.2	27.01	6.7825	-1.9936	0.00790074	0.414122	PAQR7
ENSCPOG00000026988	7	10	15	7	40	19	38	11	0.24	0.32	0.52	0.26	1.25	0.68	1.26	0.4	0.335	0.8975	1.42175	0.00816179	0.415744	TAP1
MSTRG.23327	9	3	6	4	17	11	20	16	0.71	0.22	0.48	0.33	1.21	0.9	1.52	1.26	0.435	1.2225	1.49075	0.00875363	0.428943	--
ENSCPOG00000001959	62	452	253	56	73	65	45	59	1.5	10.2	6.21	1.43	1.61	1.63	1.06	1.43	4.835	1.4325	-1.75498	0.00880987	0.428943	TSPAN18
MSTRG.18012	16	10	9	16	29	26	42	19	0.42	0.24	0.24	0.44	0.69	0.7	1.06	0.5	0.335	0.7375	1.13848	0.00890258	0.428943	--
ENSCPOG00000026039	5	3	6	2	1	0	0	0	0.17	0.09	0.2	0.07	0.03	0	0	0	0.1325	0.0075	-4.14296	0.00891784	0.428943	RBM20
MSTRG.8803	252	793	1063	72	93	81	126	225	3.64	10.71	15.69	1.06	1.2	1.17	1.7	3.18	7.775	1.8125	-2.10086	0.00898312	0.430015	Pol
ENSCPOG00000038726	54	17	42	30	88	43	99	71	2.36	0.69	1.86	1.38	3.5	1.95	4.19	3.11	1.5725	3.1875	1.01937	0.00899142	0.430015	PRSS56
ENSCPOG00000023212	15	75	35	6	174	101	76	43	0.4	2.05	0.92	0.19	4.32	2.83	2.24	1.18	0.89	2.6425	1.57003	0.00928737	0.436887	AGT
MSTRG.15470	18	9	10	22	32	27	50	26	0.99	0.46	0.56	1.27	1.6	1.54	2.66	1.43	0.82	1.8075	1.1403	0.00958616	0.440611	--
ENSCPOG00000006624	0	0	0	0	5	1	2	7	0	0	0	0	0.33	0.08	0.14	0.52	0.001	0.2675	8.0634	0.00958817	0.440611	ACP3
ENSCPOG00000010362	25	38	74	24	7	25	5	22	0.97	1.28	2.87	0.92	0.3	0.96	0.23	0.86	1.51	0.5875	-1.36189	0.0100686	0.450263	SCARF1
ENSCPOG00000022922	12	23	10	7	1	3	8	3	0.91	1.63	0.77	0.56	0.07	0.24	0.59	0.23	0.9675	0.2825	-1.77601	0.0101877	0.452067	TRIM63
ENSCPOG00000011700	309	1603	1029	255	271	298	305	280	4.63	22.36	15.62	4.02	3.69	4.62	4.43	4.21	11.6575	4.2375	-1.45997	0.0105983	0.455384	CACHD1
MSTRG.15066	7	9	15	2	2	1	2	2	0.9	1.08	1.95	0.27	0.23	0.13	0.25	0.26	1.05	0.2175	-2.2713	0.0108298	0.457764	--
ENSCPOG00000030466	150	155	242	278	58	42	139	178	1.61	1.55	2.63	3.13	0.56	0.47	1.44	1.91	2.23	1.095	-1.02611	0.0109668	0.457764	MCOLN3
MSTRG.6479	11	7	9	3	0	0	2	3	1.4	0.85	1.11	0.37	0	0	0.26	0.4	0.9325	0.165	-2.49864	0.010997	0.457764	--
ENSCPOG00000007972	127	573	620	151	168	126	148	134	3.61	15.18	17.87	4.52	4.35	3.71	4.08	3.82	10.295	3.99	-1.36748	0.0112682	0.45864	KLHL17
ENSCPOG00000011271	21	35	25	3	6	3	6	11	0.59	0.91	0.71	0.09	0.15	0.09	0.16	0.31	0.575	0.1775	-1.69574	0.0114857	0.463114	TNFRSF11B
MSTRG.13258	7	7	6	2	1	0	1	1	1.5	1.4	1.31	0.45	0.2	0	0.21	0.22	1.165	0.1575	-2.88691	0.0116211	0.465305	GSAP
ENSCPOG00000011275	3	1	0	4	11	11	13	4	0.1	0.03	0	0.14	0.34	0.39	0.43	0.14	0.0675	0.325	2.26748	0.0116623	0.46587	-
MSTRG.3409	13	21	22	5	2	6	8	4	0.96	1.44	1.64	0.39	0.13	0.46	0.57	0.3	1.1075	0.365	-1.60134	0.0117293	0.466382	--
ENSCPOG00000033719	21	34	48	28	24	10	5	20	0.65	0.98	1.5	0.91	0.67	0.32	0.15	0.62	1.01	0.44	-1.19878	0.0120359	0.470444	PLA2G2F
ENSCPOG00000002439	155	520	427	107	112	99	98	172	3.33	10.41	9.29	2.41	2.18	2.21	2.03	3.7	6.36	2.53	-1.32989	0.0120538	0.470444	SREBF1
MSTRG.25136	0	2	7	5	15	31	12	5	0	0.14	0.52	0.38	0.99	2.34	0.85	0.37	0.26	1.1375	2.12928	0.0120655	0.470444	--
ENSCPOG00000009775	2	3	5	2	0	0	0	0	0.1	0.15	0.26	0.11	0	0	0	0	0.155	0.001	-7.27612	0.0121875	0.471532	BAIAP2L2
ENSCPOG00000010721	22	17	12	22	35	52	42	22	0.54	0.39	0.3	0.56	0.78	1.31	0.99	0.54	0.4475	0.905	1.01603	0.012588	0.477899	PLD1
ENSCPOG00000002394	14	12	12	7	7	1	4	3	0.73	0.58	0.63	0.38	0.33	0.05	0.2	0.16	0.58	0.185	-1.64853	0.0126602	0.477899	HSF2BP
ENSCPOG00000004970	15	17	11	17	35	41	22	25	2.12	2.24	1.58	2.53	4.5	6.01	3.02	3.55	2.1175	4.27	1.01187	0.0127248	0.477899	-
MSTRG.19084	14	8	13	4	6	2	1	0	3.79	1.96	3.64	1.31	1.52	0.66	0.38	0	2.675	0.64	-2.0634	0.0130322	0.482529	PPFIA1
ENSCPOG00000031403	15	29	33	19	11	15	11	11	0.75	1.35	1.68	1	0.5	0.78	0.53	0.55	1.195	0.59	-1.01822	0.0133187	0.483607	Jchain
MSTRG.1461	25	26	31	20	15	8	7	20	0.76	0.73	0.95	0.64	0.41	0.25	0.21	0.61	0.77	0.37	-1.05733	0.0133188	0.483607	--
ENSCPOG00000032331	4	6	10	19	5	1	2	2	0.05	0.07	0.12	0.24	0.05	0.01	0.02	0.02	0.12	0.025	-2.26303	0.0134332	0.483607	CHAD
MSTRG.24661	17	12	28	9	9	6	6	6	0.74	0.49	1.23	0.41	0.36	0.27	0.25	0.26	0.7175	0.285	-1.33202	0.0136393	0.484327	Arhgap45
ENSCPOG00000015652	24	63	39	25	76	123	88	34	0.49	1.2	0.81	0.54	1.41	2.6	1.74	0.7	0.76	1.6125	1.08523	0.0136434	0.484327	-
ENSCPOG00000007880	185	231	194	84	50	32	75	171	8.61	10.01	9.15	4.11	2.12	1.54	3.38	7.98	7.97	3.755	-1.08577	0.0137539	0.484539	SLC22A8
ENSCPOG00000009122	11	7	6	8	2	3	3	1	0.65	0.39	0.36	0.5	0.11	0.18	0.17	0.06	0.475	0.13	-1.86942	0.0140647	0.484539	BFSP2
MSTRG.23385	31	14	34	36	12	13	18	16	3.6	1.54	3.98	4.42	1.27	1.52	2.01	1.85	3.385	1.6625	-1.0258	0.0142864	0.484539	PPFIA1
ENSCPOG00000039253	27	35	41	19	16	9	7	25	2.13	2.52	3.23	1.56	1.13	0.74	0.53	1.98	2.36	1.095	-1.10786	0.0144093	0.484539	C1orf189
ENSCPOG00000004913	0	1	0	0	6	6	2	2	0	0.04	0	0	0.25	0.29	0.09	0.09	0.01	0.18	4.16993	0.0144768	0.485084	SLC22A4
MSTRG.3768	1	0	0	0	10	1	7	1	0.09	0	0	0	0.85	0.1	0.63	0.09	0.0225	0.4175	4.21378	0.014907	0.490593	--
ENSCPOG00000008833	100	58	50	33	18	13	28	53	2.48	1.29	1.14	0.89	0.36	0.35	0.67	1.36	1.45	0.685	-1.08188	0.0149312	0.490593	FGFR2
ENSCPOG00000007538	0	0	0	0	5	3	9	0	0	0	0	0	0.58	0.36	1	0	0.001	0.485	8.92184	0.0151683	0.495268	-
ENSCPOG00000002541	4	11	10	3	18	19	14	21	0.1	0.26	0.26	0.08	0.42	0.5	0.34	0.52	0.175	0.445	1.34645	0.0153257	0.495921	KCNT2
ENSCPOG00000001182	0	0	0	0	2	6	4	1	0	0	0	0	0.05	0.18	0.11	0.03	0.001	0.0925	6.53138	0.0157963	0.502099	ANKEF1
ENSCPOG00000008458	4	41	19	4	4	4	3	7	0.13	1.27	0.64	0.14	0.12	0.14	0.1	0.23	0.545	0.1475	-1.88554	0.0163504	0.506592	RUBCNL
ENSCPOG00000032052	52	93	86	15	18	16	21	49	0.67	1.12	1.12	0.2	0.21	0.21	0.26	0.63	0.7775	0.3275	-1.24735	0.0167502	0.50862	MYH3
ENSCPOG00000026431	10	12	12	10	22	19	23	26	0.29	0.43	0.35	0.31	0.6	0.6	0.64	1.09	0.345	0.7325	1.08623	0.0172862	0.514446	UNC93B1
MSTRG.6435	3	5	0	7	16	7	18	12	0.28	0.43	0	0.68	1.34	0.67	1.6	1.11	0.3475	1.18	1.7637	0.0173646	0.515458	--
MSTRG.9378	108	138	157	27	22	37	70	70	1.9	2.27	2.81	0.5	0.35	0.68	1.2	1.24	1.87	0.8675	-1.1081	0.0176121	0.516571	--
MSTRG.2127	3	8	14	9	2	2	1	4	0.3	0.74	1.41	0.94	0.18	0.21	0.1	0.4	0.8475	0.2225	-1.92941	0.0177505	0.517107	ERMN
ENSCPOG00000013051	3	0	1	0	6	5	7	7	0.1	0	0.04	0	0.19	0.19	0.24	0.25	0.035	0.2175	2.63559	0.0180896	0.517756	SYTL5
MSTRG.4264	3	2	0	6	10	8	29	4	0.17	0.1	0	0.35	0.5	0.46	1.56	0.22	0.155	0.685	2.14384	0.0192956	0.528723	env
ENSCPOG00000004677	1	17	12	7	7	133	113	6	0.03	0.47	0.36	0.22	0.19	4.13	3.29	0.18	0.27	1.9475	2.85059	0.0196576	0.530193	LRRC32
ENSCPOG00000005826	4	2	4	1	0	0	0	0	0.53	0.25	0.53	0.14	0	0	0	0	0.3625	0.001	-8.50184	0.0201669	0.535661	S100A1
ENSCPOG00000025782	12	37	39	29	3	18	19	9	0.51	1.46	1.67	1.29	0.12	0.79	0.78	0.38	1.2325	0.5175	-1.25196	0.0205825	0.537105	WFIKKN1
MSTRG.24099	0	0	0	0	2	6	1	3	0	0	0	0	0.57	2.09	0.31	0.95	0.001	0.98	9.93664	0.0208018	0.537105	ZNF124
ENSCPOG00000033682	10	9	5	8	25	16	25	10	0.39	0.33	0.2	0.33	0.88	0.64	0.94	0.39	0.3125	0.7125	1.18903	0.02117	0.538741	HSPA6
ENSCPOG00000030233	18	17	14	19	7	6	12	9	0.98	0.87	0.78	1.09	0.35	0.34	0.64	0.49	0.93	0.455	-1.03136	0.021894	0.540529	-
ENSCPOG00000009718	5	5	4	9	0	1	0	3	0.23	0.21	0.19	0.43	0	0.05	0	0.14	0.265	0.0475	-2.47999	0.0221892	0.540529	ACOT12
ENSCPOG00000009931	8	9	10	18	27	20	24	23	0.5	0.52	0.63	1.17	1.52	1.28	1.44	1.43	0.705	1.4175	1.00765	0.0222952	0.540529	-
ENSCPOG00000013545	1	20	19	4	2	2	5	1	0.08	1.11	1.38	0.23	0.1	0.11	0.39	0.08	0.7	0.17	-2.04182	0.0223762	0.540529	CREB5
MSTRG.14866	1	21	1	0	1	0	0	0	0.08	1.63	0.08	0	0.08	0	0	0	0.4475	0.02	-4.48382	0.0223794	0.540529	--
ENSCPOG00000009745	0	2	0	0	8	2	4	6	0	0.47	0	0	1.82	0.52	0.97	1.51	0.1175	1.205	3.3583	0.0225761	0.540529	S100A11
MSTRG.14595	7	3	1	5	13	11	19	7	0.81	0.32	0.12	0.61	1.37	1.33	2.14	0.82	0.465	1.415	1.6055	0.022588	0.540529	--
MSTRG.19786	0	0	0	0	2	2	4	3	0	0	0	0	0.04	0.05	0.09	0.07	0.001	0.0625	5.96578	0.0226006	0.540529	--
ENSCPOG00000005523	28	168	96	23	46	37	34	25	0.75	4.2	2.61	0.65	1.12	1.03	0.88	0.67	2.0525	0.925	-1.14986	0.0226133	0.540529	GLIS3
ENSCPOG00000013130	29	11	15	7	51	26	38	23	1.42	0.5	0.74	0.36	2.27	1.32	1.81	1.13	0.755	1.6325	1.11253	0.0234593	0.54246	PRR11
MSTRG.24189	22	18	40	17	14	6	11	17	1.54	1.17	2.83	1.25	0.89	0.43	0.74	1.19	1.6975	0.8125	-1.06297	0.0235383	0.54246	--
MSTRG.3785	15	13	10	9	41	19	33	12	0.73	0.59	0.49	0.46	1.81	0.95	1.55	0.58	0.5675	1.2225	1.10714	0.0237449	0.543639	--
MSTRG.22601	16	75	60	22	9	19	16	31	0.39	1.64	1.43	0.55	0.19	0.47	0.36	0.73	1.0025	0.4375	-1.19625	0.0240308	0.54511	Lire1
MSTRG.18276	5	0	1	0	3	21	19	1	0.38	0	0.08	0	0.21	1.66	1.41	0.08	0.115	0.84	2.86876	0.0242593	0.54688	--
MSTRG.17925	14	4	3	14	11	24	28	31	0.38	0.09	0.1	0.4	0.27	0.71	0.76	0.87	0.2425	0.6525	1.42799	0.0243424	0.54688	--
ENSCPOG00000009357	12	5	8	12	26	17	24	15	1.54	0.54	0.94	1.46	2.73	2.03	2.68	1.74	1.12	2.295	1.035	0.0245221	0.54688	RIT2
ENSCPOG00000013173	6	1	0	2	18	11	6	5	0.14	0.05	0	0.05	0.39	0.27	0.2	0.12	0.06	0.245	2.02975	0.0245935	0.54688	ILDR1
ENSCPOG00000008247	58	347	226	43	78	72	48	44	1.27	7.05	5	0.99	1.55	1.63	1.02	0.96	3.5775	1.29	-1.47158	0.0246299	0.54688	DAAM2
ENSCPOG00000027025	24	33	20	56	29	19	8	9	1.27	1.63	1.07	3.09	1.41	1.05	0.4	0.45	1.765	0.8275	-1.09284	0.0252368	0.54688	SAC3D1
ENSCPOG00000031952	3	7	4	4	0	1	1	1	0.21	0.47	0.31	0.31	0	0.08	0.07	0.08	0.325	0.0575	-2.49881	0.025867	0.548809	FAM240A
ENSCPOG00000001300	9	20	25	29	16	9	4	9	0.5	1.03	1.4	1.68	0.8	0.51	0.22	0.5	1.1525	0.5075	-1.18329	0.0259488	0.548809	-
MSTRG.22213	41	24	38	21	4	13	30	10	2.88	1.67	3.32	1.38	0.23	1.02	2.38	0.94	2.3125	1.1425	-1.01726	0.0271606	0.560028	--
ENSCPOG00000008318	10	4	7	3	2	1	2	1	0.18	0.07	0.13	0.06	0.03	0.02	0.03	0.02	0.11	0.025	-2.1375	0.0278417	0.561622	SGO1
ENSCPOG00000013247	39	16	41	51	73	73	93	40	1.75	0.83	2.21	2.53	3.48	3.69	5.36	2.17	1.83	3.675	1.0059	0.0278749	0.561622	CEP44
MSTRG.13002	587	144	249	384	568	860	1290	484	60.66	13.89	26.1	41.72	53.36	92.11	129.24	50.19	35.5925	81.225	1.19035	0.0280441	0.561622	pol
ENSCPOG00000000298	13	10	6	13	26	16	20	25	0.79	0.57	0.37	0.84	1.45	1.01	1.19	1.53	0.6425	1.295	1.01118	0.0280714	0.561622	ARHGDIB
MSTRG.3771	10	14	12	14	9	3	2	7	0.96	1.23	1.16	1.4	0.77	0.3	0.18	0.66	1.1875	0.4775	-1.31435	0.0281838	0.561622	--
ENSCPOG00000015307	6	11	18	2	2	5	1	2	0.21	0.37	0.65	0.08	0.06	0.19	0.03	0.07	0.3275	0.0875	-1.90414	0.0286522	0.564422	-
ENSCPOG00000012001	2	1	1	6	5	6	14	13	0.13	0.06	0.07	0.42	0.3	0.42	0.91	0.87	0.17	0.625	1.87832	0.0288068	0.566171	LY86
ENSCPOG00000011580	67	349	249	44	94	59	50	67	0.88	4.28	3.33	0.61	1.13	0.81	0.64	0.89	2.275	0.8675	-1.39093	0.0290016	0.566856	SEMA3D
MSTRG.23373	12	20	16	4	0	1	4	9	0.76	1.17	1.02	0.27	0	0.07	0.24	0.57	0.805	0.22	-1.87149	0.0295227	0.568687	--
ENSCPOG00000004555	1	13	14	2	43	15	22	13	0.08	0.96	1.1	0.16	3.04	1.21	1.66	1.01	0.575	1.73	1.58914	0.0301277	0.572061	HOGA1
MSTRG.7567	1	5	3	1	0	21	32	3	0.13	0.45	0.26	0.15	0	2.26	3.21	0.28	0.2475	1.4375	2.53806	0.0302574	0.572061	TEP1
ENSCPOG00000012203	16	35	27	8	13	8	4	13	0.46	0.93	0.78	0.24	0.34	0.24	0.11	0.37	0.6025	0.265	-1.18497	0.0303311	0.572061	-
ENSCPOG00000000601	32	114	80	21	24	25	26	46	1.66	5.49	4.19	1.14	1.13	1.34	1.3	2.39	3.12	1.54	-1.01862	0.0303324	0.572061	HMGB3
MSTRG.22787	15	11	6	24	42	28	33	18	0.41	0.28	0.17	0.69	1.04	0.79	0.88	0.49	0.3875	0.8	1.0458	0.0306737	0.572559	Pol
MSTRG.23774	179	164	151	70	36	31	57	158	3.02	2.58	2.58	1.24	0.55	0.54	0.93	2.68	2.355	1.175	-1.00307	0.0308685	0.572559	--
ENSCPOG00000031626	12	8	10	6	16	15	30	17	0.36	0.22	0.3	0.19	0.43	0.46	0.87	0.51	0.2675	0.5675	1.08508	0.0310938	0.572559	-
ENSCPOG00000015564	10	15	4	4	32	31	14	9	0.16	0.23	0.07	0.07	0.48	0.52	0.22	0.15	0.1325	0.3425	1.37011	0.0311403	0.572768	SAMD9L
MSTRG.20232	13	6	9	9	13	21	25	20	1.93	0.83	1.35	1.4	1.75	3.22	3.59	2.97	1.3775	2.8825	1.06527	0.0313281	0.572768	HSPBAP1
ENSCPOG00000025979	4	6	3	3	13	12	7	11	0.17	0.24	0.13	0.13	0.5	0.53	0.29	0.47	0.1675	0.4475	1.41773	0.0321641	0.573278	CCDC151
ENSCPOG00000040583	2	0	1	0	4	2	7	7	0.13	0	0.07	0	0.24	0.13	0.44	0.45	0.05	0.315	2.65535	0.0327893	0.573278	-
ENSCPOG00000038888	5	85	37	3	6	8	11	14	0.12	1.96	0.93	0.08	0.14	0.21	0.26	0.35	0.7725	0.24	-1.6865	0.0329075	0.573409	RHOJ
ENSCPOG00000027123	11	7	7	5	11	11	14	42	0.57	0.33	0.36	0.27	0.51	0.59	0.7	2.16	0.3825	0.99	1.37197	0.0331726	0.573409	GPR3
ENSCPOG00000009130	5	7	14	29	0	1	9	5	0.54	0.7	1.53	3.28	0	0.11	0.94	0.54	1.5125	0.3975	-1.92791	0.0334202	0.573409	CRYBA2
ENSCPOG00000003693	11	5	3	8	19	10	21	15	0.77	0.32	0.21	0.59	1.2	0.72	1.42	1.05	0.4725	1.0975	1.21583	0.0335379	0.573409	FUT9
ENSCPOG00000036727	1	3	6	2	1	0	0	0	0.02	0.06	0.13	0.04	0.02	0	0	0	0.0625	0.005	-3.64386	0.0339053	0.57649	TCF23
ENSCPOG00000039764	2	9	8	3	1	2	1	1	0.06	0.24	0.24	0.09	0.03	0.06	0.03	0.03	0.1575	0.0375	-2.07039	0.0340984	0.577963	KANK4
ENSCPOG00000023158	5	9	18	8	38	33	20	8	0.23	0.38	0.84	0.39	1.58	1.57	0.89	0.37	0.46	1.1025	1.26107	0.0347646	0.582823	AJUBA
ENSCPOG00000025069	4	3	3	5	15	9	8	9	0.17	0.12	0.13	0.22	0.58	0.39	0.33	0.38	0.16	0.42	1.39232	0.0348504	0.583676	KDELR3
ENSCPOG00000031830	4	31	22	10	4	3	9	9	0.05	0.36	0.28	0.13	0.05	0.04	0.11	0.11	0.205	0.0775	-1.40336	0.034999	0.584189	SLC2A4
ENSCPOG00000035009	191	917	479	176	249	193	197	188	3.64	16.25	9.24	3.52	4.31	3.8	3.63	3.59	8.1625	3.8325	-1.09073	0.035622	0.588522	LDLRAD3
MSTRG.8297	34	32	10	16	4	12	5	18	2.7	2.36	0.8	1.34	0.29	0.99	0.38	1.43	1.8	0.7725	-1.22039	0.0366807	0.592842	--
ENSCPOG00000009244	4	8	4	7	10	16	16	12	0.26	0.49	0.27	0.48	0.6	1.09	1.02	0.79	0.375	0.875	1.22239	0.0372625	0.593329	NGB
ENSCPOG00000024290	75	57	70	23	14	6	19	59	4.64	3.28	4.39	1.5	0.79	0.38	1.14	3.66	3.4525	1.4925	-1.20991	0.0374876	0.593923	SLC16A8
ENSCPOG00000006090	1	1	0	0	6	5	3	2	0.04	0.04	0	0	0.23	0.22	0.12	0.09	0.02	0.165	3.04439	0.0375601	0.593923	CDC20
ENSCPOG00000038142	3	7	8	0	0	1	1	0	0.23	0.5	0.62	0	0	0.08	0.07	0	0.3375	0.0375	-3.16993	0.0376303	0.593923	SPATA33
ENSCPOG00000040689	5	7	0	2	0	1	0	0	0.14	0.19	0	0.06	0	0.03	0	0	0.0975	0.0075	-3.70044	0.0377039	0.593923	RSPO2
MSTRG.14746	15	5	7	16	21	27	25	18	0.86	0.27	0.41	0.96	1.09	1.6	1.39	1.03	0.625	1.2775	1.0314	0.0377173	0.593923	--
ENSCPOG00000037629	11	24	9	1	3	5	3	3	0.7	1.41	0.58	0.07	0.17	0.33	0.18	0.19	0.69	0.2175	-1.66558	0.0381877	0.595542	-
ENSCPOG00000015070	11	7	11	8	31	23	11	15	0.53	0.31	0.54	0.41	1.36	1.15	0.51	0.72	0.4475	0.935	1.06308	0.0385263	0.598221	IGF2BP3
ENSCPOG00000026728	10	17	4	41	7	9	5	7	0.36	0.56	0.14	1.54	0.3	0.33	0.17	0.25	0.65	0.2625	-1.30812	0.0387788	0.598221	EDARADD
ENSCPOG00000024189	1	1	0	0	4	9	3	1	0.04	0.04	0	0	0.15	0.39	0.12	0.04	0.02	0.175	3.12928	0.0388302	0.598221	ESCO2
MSTRG.13429	40	43	55	74	47	10	7	41	2.12	2.12	2.95	4.13	2.26	0.55	0.36	2.18	2.83	1.3375	-1.08126	0.0388402	0.598221	--
ENSCPOG00000007219	15	33	18	9	5	5	2	17	0.28	0.57	0.34	0.18	0.08	0.1	0.04	0.32	0.3425	0.135	-1.34314	0.0390021	0.598221	CILP2
MSTRG.16633	3	1	0	0	9	2	8	4	0.32	0.12	0	0	1.03	0.26	0.94	0.5	0.11	0.6825	2.63333	0.0400223	0.598665	--
ENSCPOG00000037489	5	2	2	2	22	8	8	2	0.19	0.07	0.08	0.08	0.76	0.32	0.3	0.08	0.105	0.365	1.79751	0.04136	0.602317	KRT3
ENSCPOG00000035428	23	89	68	4	8	15	9	34	0.9	3.24	2.7	0.16	0.28	0.61	0.34	1.33	1.75	0.64	-1.45121	0.0416499	0.603059	CDC42EP2
ENSCPOG00000005881	0	1	0	1	3	3	5	4	0	0.1	0	0.11	0.29	0.34	0.52	0.43	0.0525	0.395	2.91146	0.0417164	0.603059	-
ENSCPOG00000031088	12	8	9	15	47	19	17	14	0.15	0.09	0.12	0.2	0.54	0.25	0.21	0.18	0.14	0.295	1.07529	0.0422407	0.603059	STAC
ENSCPOG00000040719	0	0	2	0	6	3	8	1	0	0	0.08	0	0.22	0.13	0.32	0.04	0.02	0.1775	3.14975	0.0425015	0.603752	-
ENSCPOG00000034493	6	3	1	2	12	7	10	7	0.27	0.13	0.05	0.1	0.5	0.33	0.44	0.32	0.1375	0.3975	1.53152	0.0426704	0.604158	C1orf210
ENSCPOG00000021766	8	4	9	20	27	23	23	17	0.37	0.17	0.42	0.97	1.13	1.1	1.03	0.78	0.4825	1.01	1.06575	0.0429193	0.60569	CCDC125
ENSCPOG00000005492	7	22	33	2	8	6	5	4	0.11	0.31	0.51	0.03	0.11	0.1	0.07	0.06	0.24	0.085	-1.4975	0.0432398	0.607226	KIF15
MSTRG.21208	6	1	7	0	1	0	0	0	1.23	0.19	1.45	0	0.19	0	0	0	0.7175	0.0475	-3.91698	0.0435568	0.608198	--
ENSCPOG00000009115	1	1	4	3	0	0	0	0	0.07	0.06	0.21	0.15	0	0	0	0	0.1225	0.001	-6.93664	0.0438441	0.608198	-
MSTRG.8679	0	0	0	0	0	2	17	0	0	0	0	0	0	0.63	5.44	0	0.001	1.5175	10.5675	0.0441273	0.608198	--
MSTRG.10463	5	4	2	0	0	0	0	0	0.39	0.29	0.16	0	0	0	0	0	0.21	0.001	-7.71425	0.0443238	0.608198	--
ENSCPOG00000000942	0	0	0	1	2	1	6	3	0	0	0	0.05	0.08	0.05	0.27	0.14	0.0125	0.135	3.43296	0.0443404	0.608198	FOXN4
ENSCPOG00000004532	5	10	10	3	5	1	2	0	0.2	0.38	0.41	0.13	0.18	0.04	0.08	0	0.28	0.075	-1.90046	0.0451849	0.608198	SLCO2A1
ENSCPOG00000002499	9	11	22	9	2	10	2	6	0.13	0.15	0.33	0.14	0.03	0.15	0.03	0.09	0.1875	0.075	-1.32193	0.0452024	0.608198	ANPEP
MSTRG.2333	29	5	87	10	18	1	0	2	0.75	0.12	2.28	0.27	0.42	0.03	0	0.05	0.855	0.125	-2.774	0.0454117	0.608198	--
MSTRG.6385	43	11	28	25	48	48	110	23	1.13	0.27	0.74	0.69	1.15	1.31	2.8	0.61	0.7075	1.4675	1.05256	0.0455017	0.608198	--
ENSCPOG00000002869	45	61	36	8	12	18	13	29	2.08	2.63	1.69	0.39	0.51	0.86	0.58	1.35	1.6975	0.825	-1.04095	0.0458984	0.608198	PDLIM1
MSTRG.23787	2	2	6	1	1	0	0	0	0.22	0.2	0.66	0.11	0.1	0	0	0	0.2975	0.025	-3.57289	0.0460415	0.608198	Morn1
ENSCPOG00000024236	26	10	22	16	9	14	4	10	0.79	0.28	0.67	0.51	0.25	0.44	0.12	0.3	0.5625	0.2775	-1.01937	0.0461881	0.608261	-
ENSCPOG00000015538	1	4	5	6	0	21	47	4	0.14	0.53	0.72	0.89	0	3.07	6.43	0.57	0.57	2.5175	2.14296	0.0475248	0.611806	GNRH1
MSTRG.3705	7	13	19	20	36	37	58	7	1.58	2.74	4.36	4.76	7.41	8.58	12.78	1.59	3.36	7.59	1.17564	0.0476085	0.611806	--
ENSCPOG00000037647	0	0	0	1	0	5	4	4	0	0	0	0.06	0	0.31	0.23	0.24	0.015	0.195	3.70044	0.049497	0.616876	-

## Sheet: Table S2 DEG self vs FDM
id	Self-Con-1R_count	Self-Con-2R_count	Self-con-3R_count	Self-con-4R_count	FDM-1R_count	FDM-2R_count	FDM-3R_count	FDM-4R_count	Self-Con-1R_fpkm	Self-con-2R_fpkm	Self-con-3R_fpkm	Self-con-4R_fpkm	FDM-1R_fpkm	FDM-2R_fpkm	FDM-3R_fpkm	FDM-4R_fpkm	Self-Retina_mean	FDM-Retina_mean	log2(fc)	PValue	FDR	Symbol
ENSCPOG00000019677	15	44	50	71	267	251	211	82	0.37	1.22	1.3	1.91	5.92	7.12	4.76	2.02	1.2	4.955	2.04585	8.26e-06	0.0758293	CCN2
ENSCPOG00000031658	21	54	46	83	328	256	308	54	0.35	1.02	0.81	1.52	4.95	4.94	4.73	0.9	0.925	3.88	2.06853	4.84e-05	0.222413	OGN
ENSCPOG00000031203	86	124	120	145	300	295	274	162	1.2	1.96	1.78	2.22	3.79	4.77	3.52	2.27	1.79	3.5875	1.00302	8.09e-05	0.232334	CXCL12
ENSCPOG00000039186	25	11	23	15	4	1	4	7	0.29	0.15	0.29	0.2	0.05	0.01	0.04	0.09	0.2325	0.0475	-2.29123	9.56e-05	0.232334	MYH8
ENSCPOG00000014592	20	22	20	35	69	54	61	48	0.5	0.63	0.54	0.97	1.58	1.58	1.42	1.22	0.66	1.45	1.13551	9.6e-05	0.232334	-
ENSCPOG00000037563	5	7	5	10	52	36	37	9	0.06	0.09	0.06	0.12	0.53	0.46	0.38	0.1	0.0825	0.3675	2.15528	0.000134491	0.245808	IL1R2
ENSCPOG00000010391	7	2	10	5	38	35	35	10	0.46	0.15	0.7	0.36	2.26	2.66	2.12	0.66	0.4175	1.925	2.20501	0.000134907	0.245808	SFRP4
ENSCPOG00000014905	16	12	20	23	48	33	45	53	0.35	0.3	0.47	0.56	0.96	0.84	0.91	1.17	0.42	0.97	1.2076	0.000168295	0.24877	RASSF2
ENSCPOG00000025385	11	33	21	24	146	138	142	15	0.47	1.62	0.96	1.14	5.72	6.9	5.66	0.65	1.0475	4.7325	2.17565	0.00018805	0.24877	PCOLCE
ENSCPOG00000030533	0	0	8	3	68	59	52	2	0	0	0.45	0.17	3.23	3.58	2.51	0.11	0.155	2.3575	3.92692	0.000195375	0.24877	-
ENSCPOG00000000293	4	3	5	7	50	44	30	4	0.2	0.17	0.27	0.39	2.29	2.58	1.4	0.2	0.2575	1.6175	2.65112	0.000208701	0.24877	CRABP2
ENSCPOG00000001655	44	45	35	39	193	185	173	28	1.46	1.7	1.24	1.43	5.83	7.15	5.32	0.94	1.4575	4.81	1.72254	0.00022858	0.24877	GPC3
ENSCPOG00000008375	3	7	9	13	31	24	43	20	0.29	0.78	0.93	1.4	2.74	2.71	3.87	1.96	0.85	2.82	1.73016	0.000269573	0.24877	ECRG4
ENSCPOG00000036707	10	11	7	12	75	59	57	7	0.38	0.47	0.28	0.5	2.57	2.58	1.99	0.27	0.4075	1.8525	2.1846	0.00027138	0.24877	-
ENSCPOG00000032138	0	1	2	3	36	42	33	0	0	0.05	0.09	0.14	1.36	2.02	1.27	0	0.07	1.1625	4.05373	0.000327424	0.261526	CCL11
ENSCPOG00000002499	2	10	2	6	49	36	41	6	0.03	0.15	0.03	0.09	0.6	0.57	0.51	0.08	0.075	0.44	2.55254	0.000343652	0.263052	ANPEP
ENSCPOG00000007553	0	0	1	0	22	19	11	0	0	0	0.04	0	0.78	0.87	0.4	0	0.01	0.5125	5.67948	0.000443374	0.309815	DPT
ENSCPOG00000039699	6	11	2	5	38	46	37	7	0.39	0.81	0.14	0.36	2.23	3.46	2.21	0.46	0.425	2.09	2.29797	0.000512827	0.324867	-
ENSCPOG00000036320	24	24	25	66	106	93	86	85	0.52	0.59	0.57	1.56	2.07	2.32	1.71	1.84	0.81	1.985	1.29315	0.000605784	0.370962	TM4SF1
ENSCPOG00000030731	16	15	23	54	81	87	80	68	0.28	0.3	0.43	1.05	1.3	1.79	1.31	1.21	0.515	1.4025	1.44536	0.000689285	0.378955	OLFML1
ENSCPOG00000008387	73	110	95	97	797	707	619	52	1.95	3.42	2.73	2.89	19.95	22.56	15.83	1.41	2.7475	14.9375	2.44275	0.0006981	0.378955	GSN
ENSCPOG00000012808	61	65	39	38	240	155	173	39	0.48	0.6	0.32	0.35	1.85	1.54	1.34	0.31	0.4375	1.26	1.52607	0.00073187	0.378955	FN1
ENSCPOG00000031403	11	15	11	11	33	31	37	21	0.5	0.78	0.53	0.55	1.37	1.64	1.56	0.96	0.59	1.3825	1.22849	0.000737765	0.378955	Jchain
ENSCPOG00000006383	54	42	27	36	234	172	209	17	1.12	0.99	0.59	0.82	4.4	4.13	3.99	0.35	0.88	3.2175	1.87036	0.000772315	0.383465	AEBP1
ENSCPOG00000030316	0	2	3	8	32	34	31	4	0	0.06	0.09	0.23	0.77	1.05	0.76	0.11	0.095	0.6725	2.82353	0.00107393	0.505878	IL33
ENSCPOG00000035678	9	26	12	21	99	72	73	14	0.21	0.74	0.33	0.59	2.25	2.09	1.68	0.34	0.4675	1.59	1.76599	0.00133523	0.584035	TAGLN
ENSCPOG00000000701	2	8	5	6	28	27	21	8	0.04	0.19	0.11	0.14	0.53	0.65	0.4	0.17	0.12	0.4375	1.86625	0.00176792	0.672326	ENPEP
ENSCPOG00000034829	13	15	12	6	38	24	32	21	0.3	0.39	0.29	0.15	0.78	0.63	0.67	0.48	0.2825	0.64	1.17982	0.00181759	0.672326	-
ENSCPOG00000006836	15	45	27	21	173	169	145	8	0.23	0.8	0.45	0.36	2.45	3.06	2.09	0.13	0.46	1.9325	2.07076	0.00186233	0.672326	COL3A1
ENSCPOG00000000822	4	11	5	4	63	74	52	0	0.11	0.35	0.15	0.12	1.58	2.38	1.33	0	0.1825	1.3225	2.8573	0.00194698	0.672326	OMD
ENSCPOG00000032916	3	10	6	11	40	41	37	7	0.09	0.33	0.19	0.35	1.06	1.39	1	0.21	0.24	0.915	1.93074	0.00204606	0.673359	ACTA2
ENSCPOG00000008833	18	13	28	53	74	61	72	91	0.36	0.35	0.67	1.36	1.43	1.47	1.54	2.04	0.685	1.62	1.24182	0.00206769	0.673359	FGFR2
ENSCPOG00000036276	1	4	4	7	18	12	15	16	0.02	0.08	0.07	0.13	0.27	0.23	0.23	0.27	0.075	0.25	1.73697	0.00216192	0.673359	CAVIN2
ENSCPOG00000007693	0	1	1	3	19	29	20	0	0	0.01	0.01	0.03	0.14	0.27	0.15	0	0.0125	0.14	3.48543	0.00220353	0.673359	CPED1
ENSCPOG00000008055	22	10	17	19	55	38	40	24	3.11	1.61	2.56	2.96	7.07	6.25	5.23	3.42	2.56	5.4925	1.10132	0.00224015	0.673359	IGFBP4
ENSCPOG00000030328	4	11	11	8	26	30	28	15	0.09	0.29	0.27	0.21	0.55	0.82	0.61	0.35	0.215	0.5825	1.43792	0.00224742	0.673359	TMEM204
ENSCPOG00000007641	0	0	0	1	9	8	3	3	0	0	0	0.04	0.28	0.32	0.1	0.1	0.01	0.2	4.32193	0.00227385	0.673359	CLIC2
ENSCPOG00000032917	0	2	0	2	13	21	15	1	0	0.07	0	0.06	0.34	0.71	0.4	0.03	0.0325	0.37	3.50901	0.00230916	0.673359	-
ENSCPOG00000000267	10	53	78	29	358	323	305	37	1.12	6.78	9.34	3.59	36.57	42.18	31.69	4.19	5.2075	28.6575	2.46025	0.00244981	0.691419	GLNC1
ENSCPOG00000013876	0	0	0	0	10	8	9	0	0	0	0	0	0.5	0.51	0.45	0	0.001	0.365	8.51175	0.00245773	0.691419	FCN1
ENSCPOG00000037750	6	4	3	12	54	42	34	3	0.35	0.27	0.19	0.77	2.87	2.86	1.84	0.18	0.395	1.9375	2.29427	0.00252164	0.691419	-
ENSCPOG00000037289	10	26	25	25	60	58	58	30	0.31	1.31	1.21	1.3	2.41	3.18	2.53	1.35	1.0325	2.3675	1.19722	0.00299337	0.774525	-
ENSCPOG00000014388	113	124	92	143	433	274	304	88	0.84	1.05	0.73	1.17	2.92	2.36	2.09	0.66	0.9475	2.0075	1.0832	0.00318783	0.778771	COL12A1
ENSCPOG00000040633	0	0	0	2	21	18	11	0	0	0	0	0.25	2.18	2.32	1.16	0	0.0625	1.415	4.5008	0.00326328	0.778771	-
ENSCPOG00000011995	0	1	0	1	11	12	8	1	0	0.04	0	0.04	0.31	0.44	0.23	0.03	0.02	0.2525	3.65821	0.0036864	0.825888	FAP
ENSCPOG00000003974	6	22	8	10	60	53	56	8	0.06	0.24	0.08	0.11	0.52	0.59	0.5	0.08	0.1225	0.4225	1.78617	0.00379797	0.840632	ADAMTSL3
ENSCPOG00000034660	3	49	49	36	585	526	521	5	0.03	0.62	0.58	0.44	5.93	6.81	5.37	0.06	0.4175	4.5425	3.44364	0.00421963	0.909592	DCN
ENSCPOG00000009459	0	3	0	0	29	26	9	0	0	0.11	0	0	0.94	1	0.27	0	0.0275	0.5525	4.32847	0.00425806	0.909592	-
ENSCPOG00000040005	1	4	6	7	24	20	21	6	0.02	0.09	0.12	0.15	0.42	0.45	0.37	0.12	0.095	0.34	1.83954	0.00498498	0.999914	CCN3
ENSCPOG00000026114	16	15	24	32	91	77	75	14	0.53	0.57	0.85	1.17	2.74	2.97	2.3	0.47	0.78	2.12	1.44252	0.00533	0.999914	ASPG
ENSCPOG00000033467	0	5	1	3	24	18	17	2	0	0.07	0.01	0.04	0.26	0.25	0.18	0.02	0.03	0.1775	2.56478	0.00549537	0.999914	RGS5
ENSCPOG00000040378	1	0	2	3	16	20	10	1	0.03	0	0.07	0.1	0.46	0.73	0.29	0.03	0.05	0.3775	2.91648	0.0058732	0.999914	-
ENSCPOG00000009907	0	1	0	0	5	6	8	1	0	0.03	0	0	0.11	0.15	0.16	0.02	0.0075	0.11	3.87447	0.00596944	0.999914	TEK
ENSCPOG00000015020	6	7	4	8	45	22	18	6	0.15	0.2	0.11	0.22	1.01	0.63	0.41	0.15	0.17	0.55	1.6939	0.0060001	0.999914	GBP1
MSTRG.17638	23	20	16	18	59	51	33	24	0.3	0.3	0.22	0.26	0.7	0.77	0.4	0.32	0.27	0.5475	1.0199	0.00623937	0.999914	NTN1
ENSCPOG00000004532	5	1	2	0	13	20	11	3	0.18	0.04	0.08	0	0.43	0.85	0.37	0.11	0.075	0.44	2.55254	0.00660165	0.999914	SLCO2A1
ENSCPOG00000014779	10	47	32	19	149	109	115	13	0.2	1.05	0.67	0.41	2.65	2.48	2.08	0.26	0.5825	1.8675	1.68078	0.0066277	0.999914	THBS1
ENSCPOG00000030941	0	2	1	4	23	27	17	0	0	0.03	0.02	0.06	0.3	0.45	0.22	0	0.0275	0.2425	3.14048	0.00664084	0.999914	-
ENSCPOG00000001523	3	35	56	34	386	352	337	9	0.25	3.31	4.96	3.12	29.17	34	25.9	0.75	2.91	22.455	2.94795	0.00697551	0.999914	-
ENSCPOG00000022089	6	14	16	16	47	44	53	10	0.5	1.32	1.41	1.46	3.53	4.23	4.05	0.83	1.1725	3.16	1.43034	0.00735159	0.999914	CLEC3B
ENSCPOG00000009775	0	0	0	0	1	2	3	11	0	0	0	0	0.04	0.11	0.13	0.52	0.001	0.2	7.64386	0.00737157	0.999914	BAIAP2L2
ENSCPOG00000033635	0	2	0	5	12	13	18	4	0	0.1	0	0.25	0.49	0.68	0.75	0.18	0.0875	0.525	2.58496	0.00740571	0.999914	RAB38
ENSCPOG00000038919	14	4	4	11	22	23	33	14	0.24	0.08	0.07	0.21	0.34	0.46	0.52	0.24	0.15	0.39	1.37851	0.00800607	0.999914	PDGFD
ENSCPOG00000001695	10	6	5	5	39	22	33	3	0.44	0.3	0.23	0.24	1.56	1.13	1.34	0.13	0.3025	1.04	1.78158	0.00819338	0.999914	DCT
ENSCPOG00000032915	0	0	0	0	1	3	3	8	0	0	0	0	0.02	0.07	0.06	0.16	0.001	0.0775	6.27612	0.00827594	0.999914	TNFRSF4
ENSCPOG00000024189	4	9	3	1	0	1	0	0	0.15	0.39	0.12	0.04	0	0.04	0	0	0.175	0.01	-4.12928	0.00833213	0.999914	ESCO2
MSTRG.3714	25	8	15	24	45	27	38	46	1.22	0.45	0.78	1.29	2	1.53	1.72	2.27	0.935	1.88	1.00769	0.0083973	0.999914	--
ENSCPOG00000001685	0	0	0	0	8	5	7	0	0	0	0	0	0.58	0.46	0.52	0	0.001	0.39	8.60733	0.00844204	0.999914	S100A9
ENSCPOG00000026026	3	7	13	4	24	18	24	12	0.18	0.48	0.83	0.26	1.3	1.25	1.32	0.72	0.4375	1.1475	1.39114	0.00860142	0.999914	PLAC8
ENSCPOG00000036808	1	1	1	5	5	10	13	11	0.01	0.01	0.01	0.06	0.05	0.13	0.14	0.13	0.0225	0.1125	2.32193	0.00868863	0.999914	ABCA6
ENSCPOG00000002869	12	18	13	29	40	24	46	59	0.51	0.86	0.58	1.35	1.53	1.17	1.79	2.5	0.825	1.7475	1.08283	0.00902426	0.999914	PDLIM1
ENSCPOG00000023628	66	70	49	47	200	136	169	34	1.89	2.29	1.5	1.49	5.22	4.54	4.48	0.98	1.7925	3.805	1.08592	0.0090443	0.999914	BGN
ENSCPOG00000011896	4	18	12	16	126	139	131	1	0.06	0.28	0.18	0.24	1.59	2.24	1.68	0.01	0.19	1.38	2.8606	0.00954918	0.999914	TGM2
ENSCPOG00000035250	0	0	1	0	9	9	5	0	0	0	0.03	0	0.26	0.32	0.14	0	0.0075	0.18	4.58496	0.0096091	0.999914	-
MSTRG.3771	9	3	2	7	17	18	20	9	0.77	0.3	0.18	0.66	1.35	1.76	1.62	0.79	0.4775	1.38	1.5311	0.00997195	0.999914	--
ENSCPOG00000013458	11	6	5	12	26	24	20	14	0.33	0.21	0.16	0.4	0.71	0.84	0.55	0.42	0.275	0.63	1.19592	0.0102087	0.999914	OCA2
ENSCPOG00000031161	4	12	0	8	15	23	34	18	0.08	0.3	0	0.19	0.3	0.58	0.68	0.39	0.1425	0.4875	1.77444	0.0107414	0.999914	SPRN
ENSCPOG00000037790	22	19	26	24	10	8	22	7	0.48	0.46	0.61	0.53	0.21	0.19	0.45	0.16	0.52	0.2525	-1.04223	0.0120807	0.999914	POU2AF1
ENSCPOG00000000013	2	4	2	6	1	0	0	0	0.12	0.28	0.13	0.41	0.06	0	0	0	0.235	0.015	-3.96963	0.0122431	0.999914	TRIM10
ENSCPOG00000034851	16	22	23	8	52	48	70	12	0.19	0.31	0.3	0.11	0.58	0.68	0.79	0.15	0.2275	0.55	1.27357	0.0125076	0.999914	IGFBP3
ENSCPOG00000031719	16	7	10	13	5	3	0	6	0.19	0.1	0.13	0.17	0.06	0.04	0	0.07	0.1475	0.0425	-1.79518	0.0125679	0.999914	-
ENSCPOG00000022193	4	2	4	6	16	16	18	4	0.08	0.04	0.08	0.13	0.27	0.35	0.31	0.08	0.0825	0.2525	1.61382	0.0136106	0.999914	ARHGAP30
ENSCPOG00000021191	1	1	3	1	19	13	10	0	0.03	0.03	0.09	0.03	0.49	0.43	0.29	0	0.045	0.3025	2.74894	0.013765	0.999914	TIMP4
ENSCPOG00000033148	3	2	5	1	12	12	13	4	0.25	0.18	0.4	0.1	0.88	1.11	1	0.31	0.2325	0.825	1.82716	0.0142533	0.999914	TMEM88
ENSCPOG00000031952	0	1	1	1	6	5	4	6	0	0.08	0.07	0.08	0.34	0.37	0.23	0.42	0.0575	0.34	2.5639	0.0144772	0.999914	FAM240A
ENSCPOG00000014078	6	24	39	29	186	186	185	5	0.29	1.33	2.02	1.55	8.21	10.5	8.31	0.24	1.2975	6.815	2.39298	0.0150457	0.999914	TYRP1
ENSCPOG00000023828	1	0	0	0	7	9	4	0	0.03	0	0	0	0.2	0.32	0.11	0	0.0075	0.1575	4.39232	0.0154622	0.999914	CD248
MSTRG.6306	0	1	1	0	5	7	4	3	0	0.01	0.01	0	0.04	0.07	0.03	0.02	0.005	0.04	3	0.0156369	0.999914	Pol
MSTRG.21390	0	6	2	5	24	29	19	1	0	0.49	0.15	0.39	1.55	2.39	1.25	0.07	0.2575	1.315	2.35242	0.0160863	0.999914	FOXF2
ENSCPOG00000008069	0	0	1	1	9	4	15	0	0	0	0.04	0.04	0.27	0.15	0.46	0	0.02	0.22	3.45943	0.0164254	0.999914	GZMK
ENSCPOG00000038386	1	15	9	15	173	165	127	0	0.03	0.45	0.23	0.44	4.13	5.03	3.11	0	0.2875	3.0675	3.41543	0.016535	0.999914	EDN3
ENSCPOG00000030494	6	3	9	8	13	15	16	21	0.34	0.19	0.54	0.49	0.66	0.98	0.83	1.18	0.39	0.9125	1.22635	0.0167603	0.999914	BOK
ENSCPOG00000030616	0	4	3	2	27	15	19	0	0	0.08	0.06	0.04	0.43	0.3	0.31	0	0.045	0.26	2.53051	0.0170744	0.999914	DKK2
ENSCPOG00000033299	0	0	1	0	7	5	7	0	0	0	0.16	0	0.95	0.86	0.96	0	0.04	0.6925	4.11374	0.0175267	0.999914	-
ENSCPOG00000011936	10	5	6	15	29	22	31	10	0.24	0.14	0.15	0.39	0.63	0.61	0.68	0.24	0.23	0.54	1.23133	0.0180154	0.999914	CPXM1
ENSCPOG00000034192	0	0	0	3	13	9	7	1	0	0	0	0.12	0.44	0.39	0.24	0.04	0.03	0.2775	3.20945	0.0183283	0.999914	GJB2
ENSCPOG00000003976	11	6	14	12	33	26	19	16	0.89	0.55	1.21	1.07	2.43	2.44	1.42	1.3	0.93	1.8975	1.0288	0.0183814	0.999914	CD302
MSTRG.2437	2	0	1	2	9	8	8	2	0.05	0	0.03	0.06	0.22	0.25	0.2	0.05	0.035	0.18	2.36257	0.0185402	0.999914	TMEM119
ENSCPOG00000000912	17	14	15	7	65	51	51	3	0.13	0.12	0.12	0.06	0.44	0.44	0.35	0.02	0.1075	0.3125	1.53952	0.0185767	0.999914	VWF
ENSCPOG00000037748	2	4	3	6	11	22	19	3	0.02	0.05	0.03	0.07	0.11	0.27	0.19	0.03	0.0425	0.15	1.81943	0.0187482	0.999914	CDH5
ENSCPOG00000003149	1	0	1	0	12	8	5	0	0.01	0	0.01	0	0.13	0.11	0.05	0	0.005	0.0725	3.85798	0.0188034	0.999914	ALDH1A2
ENSCPOG00000021800	2	0	1	1	8	7	10	1	0.11	0	0.06	0.06	0.41	0.46	0.52	0.06	0.0575	0.3625	2.65635	0.0189197	0.999914	CHIT1
MSTRG.14250	4	8	9	3	16	13	18	13	0.17	0.38	0.4	0.14	0.61	0.64	0.7	0.55	0.2725	0.625	1.1976	0.0194078	0.999914	--
ENSCPOG00000032278	9	28	19	20	180	154	146	1	0.41	1.46	0.92	1.01	7.47	8.17	6.17	0.05	0.95	5.465	2.52422	0.0194293	0.999914	IGFBP6
ENSCPOG00000014928	0	15	8	6	44	45	42	3	0	0.47	0.23	0.18	1.1	1.44	1.07	0.08	0.22	0.9225	2.06805	0.0195227	0.999914	CD34
ENSCPOG00000026417	89	53	78	45	266	131	159	36	2.05	1.39	1.92	1.14	5.58	3.51	3.39	0.84	1.625	3.33	1.03508	0.0196309	0.999914	EHD2
ENSCPOG00000007561	2	0	1	0	5	4	5	6	0.13	0	0.07	0	0.3	0.31	0.31	0.4	0.05	0.33	2.72247	0.0207562	0.999914	CDKL4
ENSCPOG00000035079	19	21	18	9	66	38	58	9	1.32	1.66	1.33	0.69	4.15	3.06	3.71	0.63	1.25	2.8875	1.20789	0.0209314	0.999914	S100A4
ENSCPOG00000038479	83	49	72	29	335	119	130	27	1.15	0.77	1.06	0.44	4.21	1.91	1.66	0.38	0.855	2.04	1.25457	0.0211908	0.999914	-
ENSCPOG00000004272	15	6	3	9	34	31	22	7	0.16	0.07	0.03	0.11	0.33	0.38	0.22	0.07	0.0925	0.25	1.4344	0.0214222	0.999914	CEMIP
ENSCPOG00000013157	0	0	0	0	7	7	2	0	0	0	0	0	0.1	0.13	0.03	0	0.001	0.065	6.02237	0.0215517	0.999914	FGD5
MSTRG.20229	0	1	1	1	9	6	6	1	0	0.06	0.05	0.05	0.41	0.35	0.27	0.05	0.04	0.27	2.75489	0.0216102	0.999914	PARP14
ENSCPOG00000002522	0	1	3	1	13	16	8	0	0	0.02	0.06	0.02	0.24	0.37	0.15	0	0.025	0.19	2.926	0.0217314	0.999914	-
ENSCPOG00000026479	0	0	0	0	3	1	3	4	0	0	0	0	0.15	0.06	0.15	0.22	0.001	0.145	7.17991	0.0220783	0.999914	CA4
ENSCPOG00000005120	1	5	4	2	29	11	10	2	0.09	0.51	0.38	0.2	2.35	1.14	0.83	0.18	0.295	1.125	1.93114	0.0229104	0.999914	SRGN
ENSCPOG00000035187	5	7	9	8	36	27	38	1	0.11	0.17	0.2	0.19	0.69	0.66	0.74	0.02	0.1675	0.5275	1.65501	0.0253778	0.999914	FHL2
MSTRG.20481	24	16	32	9	5	9	12	12	3.67	2.79	5.21	1.52	0.69	1.6	1.7	1.85	3.2975	1.46	-1.1754	0.0257035	0.999914	--
ENSCPOG00000040689	0	1	0	0	6	1	5	2	0	0.03	0	0	0.14	0.03	0.12	0.05	0.0075	0.085	3.5025	0.025997	0.999914	RSPO2
ENSCPOG00000003868	3	4	2	2	0	1	0	0	0.25	0.31	0.18	0.18	0	0.1	0	0	0.23	0.025	-3.20163	0.0268885	0.999914	-
MSTRG.2922	1	0	0	0	6	0	2	10	0.16	0	0	0	1.07	0	0.36	1.6	0.04	0.7575	4.24317	0.027103	0.999914	--
MSTRG.7714	5	3	3	3	6	11	8	16	0.22	0.15	0.14	0.14	0.24	0.55	0.32	0.7	0.1625	0.4525	1.47748	0.0276383	0.999914	--
ENSCPOG00000009122	2	3	3	1	6	8	9	7	0.11	0.18	0.17	0.06	0.29	0.5	0.45	0.38	0.13	0.405	1.63941	0.02834	0.999914	BFSP2
ENSCPOG00000010608	13	10	9	8	37	55	40	1	0.53	0.47	0.39	0.36	1.38	2.62	1.52	0.04	0.4375	1.39	1.66773	0.0284758	0.999914	TYR
ENSCPOG00000003205	5	3	7	8	24	16	15	6	0.09	0.06	0.13	0.15	0.37	0.32	0.24	0.1	0.1075	0.2575	1.26024	0.0286379	0.999914	PEAR1
ENSCPOG00000011058	4	2	9	1	105	3	13	0	0.05	0.03	0.12	0.01	1.19	0.04	0.15	0	0.0525	0.345	2.71621	0.0286596	0.999914	NLRC5
ENSCPOG00000000571	8	9	7	1	24	20	17	7	0.33	0.43	0.31	0.05	0.91	0.97	0.66	0.3	0.28	0.71	1.34239	0.0294462	0.999914	SDR16C5
ENSCPOG00000027235	1	1	5	1	17	12	15	0	0.03	0.04	0.18	0.04	0.51	0.46	0.46	0	0.0725	0.3575	2.30189	0.0297478	0.999914	-
ENSCPOG00000006061	1	26	9	16	51	58	55	10	0.03	0.76	0.25	0.45	1.19	1.73	1.3	0.26	0.3725	1.12	1.58819	0.0300493	0.999914	FBLN5
ENSCPOG00000015045	4	6	18	24	30	23	33	43	0.25	0.43	1.2	1.66	7.81	1.68	1.91	2.72	0.885	3.53	1.99592	0.0306426	0.999914	-
MSTRG.19185	0	4	3	5	4	10	11	20	0	0.36	0.25	0.43	0.29	0.91	0.8	1.59	0.26	0.8975	1.7874	0.0307949	0.999914	--
ENSCPOG00000039764	1	2	1	1	3	6	7	6	0.03	0.06	0.03	0.03	0.07	0.18	0.17	0.16	0.0375	0.145	1.95109	0.0313668	0.999914	KANK4
MSTRG.15405	1	0	1	1	2	5	6	5	0.15	0	0.16	0.16	0.27	0.87	0.83	0.75	0.1175	0.68	2.53287	0.0316905	0.999914	CLEC17A
MSTRG.15209	2	2	0	2	4	12	5	5	0.21	0.24	0	0.23	0.38	1.46	0.48	0.53	0.17	0.7125	2.06736	0.0320829	0.999914	CATSPER1
ENSCPOG00000024201	0	2	1	2	12	8	12	0	0	0.12	0.06	0.12	0.58	0.5	0.59	0	0.075	0.4175	2.47681	0.0326378	0.999914	TCF21
ENSCPOG00000010415	4	27	18	7	154	151	135	0	0.16	1.23	0.77	0.31	5.6	7	4.98	0	0.6175	4.395	2.83135	0.0327436	0.999914	SERPINF1
ENSCPOG00000021338	1	0	0	1	8	6	6	0	0.03	0	0	0.06	0.24	0.23	0.19	0	0.0225	0.165	2.87447	0.0329144	0.999914	-
ENSCPOG00000002394	7	1	4	3	6	14	11	12	0.33	0.05	0.2	0.16	0.26	0.77	0.48	0.57	0.185	0.52	1.49099	0.0333078	0.999914	HSF2BP
ENSCPOG00000005727	6	13	11	15	107	94	79	0	0.11	0.28	0.22	0.34	1.81	2.27	1.36	0	0.2375	1.36	2.51761	0.0334928	0.999914	-
MSTRG.14038	0	8	4	0	20	16	8	8	0	0.2	0.09	0	0.39	0.4	0.15	0.16	0.0725	0.275	1.92338	0.0343801	0.999914	VAPA
ENSCPOG00000007460	12	18	17	5	51	47	34	6	0.27	0.46	0.4	0.12	1.03	1.24	0.7	0.14	0.3125	0.7775	1.31499	0.034409	0.999914	ATP2A3
ENSCPOG00000002019	21	14	19	20	68	57	52	6	0.91	0.69	0.88	0.96	2.68	2.87	2.09	0.26	0.86	1.975	1.19944	0.035163	0.999914	CTSH
ENSCPOG00000009416	3	6	7	2	18	17	29	1	0.1	0.23	0.25	0.07	0.55	0.66	0.9	0.03	0.1625	0.535	1.7191	0.0352776	0.999914	-
ENSCPOG00000003210	0	0	2	2	7	5	3	6	0	0	0.05	0.06	0.16	0.15	0.07	0.15	0.0275	0.1325	2.26849	0.0356755	0.999914	LRRC71
ENSCPOG00000000823	5	1	10	8	37	30	37	0	0.14	0.03	0.3	0.25	0.96	1	0.98	0	0.18	0.735	2.02975	0.036822	0.999914	ASPN
ENSCPOG00000037396	11	9	4	4	40	17	17	5	1.27	1.19	0.49	0.51	4.2	2.28	1.82	0.58	0.865	2.22	1.35979	0.0369407	0.999914	RARRES1
ENSCPOG00000025814	9	7	7	0	25	18	11	10	1.45	1.29	1.21	0	3.67	3.38	1.64	1.63	0.9875	2.58	1.38552	0.0387695	0.999914	-
ENSCPOG00000012107	0	9	1	4	28	25	30	0	0	0.15	0.02	0.07	0.38	0.43	0.41	0	0.06	0.305	2.34577	0.0391335	0.999914	VNN1
MSTRG.13690	0	1	0	0	4	3	8	0	0	0.07	0	0	0.22	0.21	0.44	0	0.0175	0.2175	3.63559	0.0405369	0.999914	LGALS9
ENSCPOG00000033238	4	3	8	5	30	21	15	1	0.05	0.04	0.1	0.06	0.31	0.28	0.16	0.01	0.0625	0.19	1.60407	0.0410707	0.999914	RCSD1
ENSCPOG00000021659	5	2	1	11	1	1	1	1	0.33	0.19	0.09	0.86	0.08	0.09	0.08	0.09	0.3675	0.085	-2.11221	0.0416344	0.999914	GP1BB
ENSCPOG00000030782	0	3	0	0	6	11	5	1	0	0.04	0	0	0.06	0.15	0.06	0.01	0.01	0.07	2.80735	0.0419598	0.999914	SIX1
ENSCPOG00000035072	18	40	36	64	151	122	113	14	0.69	1.73	1.46	2.69	5.23	5.4	3.98	0.54	1.6425	3.7875	1.20535	0.0422189	0.999914	SOD3
ENSCPOG00000022322	0	0	0	0	6	0	5	2	0	0	0	0	0.9	0	0.76	0.33	0.001	0.4975	8.95855	0.0422515	0.999914	PFN3
ENSCPOG00000014840	0	0	0	0	4	4	4	0	0	0	0	0	0.53	0.68	0.55	0	0.001	0.44	8.78136	0.0422553	0.999914	-
ENSCPOG00000024434	9	1	5	14	1	0	5	1	1.18	0.15	0.7	2.02	0.12	0	0.61	0.13	1.0125	0.215	-2.23551	0.0423997	0.999914	MARVELD1
ENSCPOG00000006437	20	15	9	5	27	26	53	10	1.01	0.91	0.53	0.27	1.29	1.55	2.57	0.48	0.68	1.4725	1.11466	0.0428358	0.999914	-
ENSCPOG00000011113	4	3	8	8	11	15	13	14	0.11	0.1	0.24	0.25	0.28	0.49	0.34	0.4	0.175	0.3775	1.10912	0.0431874	0.999914	-
ENSCPOG00000002458	0	3	4	2	16	15	7	1	0	0.16	0.2	0.11	0.7	0.83	0.31	0.05	0.1175	0.4725	2.00765	0.0437114	0.999914	DES
ENSCPOG00000038606	1	1	0	1	7	7	6	0	0.04	0.05	0	0.05	0.26	0.24	0.19	0	0.035	0.1725	2.30117	0.0467729	0.999914	-
ENSCPOG00000015368	7	5	4	12	3	2	1	4	0.32	0.26	0.19	0.61	0.12	0.11	0.04	0.18	0.345	0.1125	-1.61667	0.0470615	0.999914	ETNPPL
ENSCPOG00000008107	13	5	7	4	69	9	19	3	0.28	0.12	0.16	0.09	1.35	0.22	0.38	0.06	0.1625	0.5025	1.62868	0.0475031	0.999914	RSAD2
ENSCPOG00000011548	12	9	6	10	3	0	6	6	1.5	1.28	0.8	1.38	0.34	0	0.69	0.76	1.24	0.4475	-1.47038	0.048922	0.999914	NKAIN3
ENSCPOG00000010549	10	12	11	7	5	7	5	2	0.62	0.85	0.73	0.48	0.28	0.51	0.29	0.13	0.67	0.3025	-1.14723	0.0497694	0.999914	GDF6
ENSCPOG00000020382	8	1	2	7	9	12	13	13	0.25	0.04	0.07	0.24	0.26	0.44	0.33	0.41	0.15	0.36	1.26303	0.049815	0.999914	HIC1

## Sheet: TableS3 Overlap DEG (C-F)+(S-F)
id	Groups	Ctr-Retina_mean	FDM-Retina_mean	C-F_log2(fc)	C-F_PValue	C-F_FDR	Self-Retina_mean	FDM-Retina_mean	S-F_log2(fc)	S-F_PValue	S-F_FDR	Symbol
ENSCPOG00000031719	C-F,S-F	0.26	0.0425	-2.61298	2.79288e-05	0.0174748	0.1475	0.0425	-1.79518	0.0125679	0.999914	ENSCPOG00000031719
ENSCPOG00000000822	C-F,S-F	0.2625	1.3225	2.33288	0.00844525	0.308735	0.1825	1.3225	2.8573	0.00194698	0.672326	OMD
ENSCPOG00000007553	C-F,S-F	0.0975	0.5125	2.39408	0.0249693	0.446865	0.01	0.5125	5.67948	0.000443374	0.309815	DPT
ENSCPOG00000033635	C-F,S-F	0.0725	0.525	2.85626	0.00133476	0.146685	0.0875	0.525	2.58496	0.00740571	0.999914	RAB38
ENSCPOG00000001655	C-F,S-F	1.605	4.81	1.58346	0.00121771	0.141948	1.4575	4.81	1.72254	0.00022858	0.24877	GPC3
ENSCPOG00000002499	C-F,S-F	0.1875	0.44	1.23061	0.0454943	0.530732	0.075	0.44	2.55254	0.000343652	0.263052	ANPEP
ENSCPOG00000040005	C-F,S-F	0.08	0.34	2.08746	0.00243622	0.191461	0.095	0.34	1.83954	0.00498498	0.999914	CCN3
ENSCPOG00000012107	C-F,S-F	0.0775	0.305	1.97654	0.0260985	0.455899	0.06	0.305	2.34577	0.0391335	0.999914	VNN1
ENSCPOG00000036707	C-F,S-F	0.4075	1.8525	2.1846	0.00118664	0.141948	0.4075	1.8525	2.1846	0.00027138	0.24877	ENSCPOG00000036707
ENSCPOG00000037289	C-F,S-F	1.045	2.3675	1.17986	0.00250158	0.19372	1.0325	2.3675	1.19722	0.00299338	0.774525	ENSCPOG00000037289
ENSCPOG00000015020	C-F,S-F	0.1025	0.55	2.42381	0.00126005	0.141948	0.17	0.55	1.6939	0.0060001	0.999914	GBP1
ENSCPOG00000027235	C-F,S-F	0.055	0.3575	2.70044	0.0118549	0.357325	0.0725	0.3575	2.30189	0.0297478	0.999914	ENSCPOG00000027235
ENSCPOG00000031658	C-F,S-F	1.195	3.88	1.69905	5.54197e-05	0.0307374	0.925	3.88	2.06853	4.84269e-05	0.222413	OGN
ENSCPOG00000030533	C-F,S-F	0.1275	2.3575	4.20869	2.65671e-06	0.00432193	0.155	2.3575	3.92692	0.000195375	0.24877	ENSCPOG00000030533
ENSCPOG00000008107	C-F,S-F	0.1	0.5025	2.32912	0.00957262	0.326164	0.1625	0.5025	1.62868	0.0475031	0.999914	RSAD2
ENSCPOG00000025385	C-F,S-F	1.405	4.7325	1.75203	0.000648162	0.106508	1.0475	4.7325	2.17565	0.00018805	0.24877	PCOLCE
ENSCPOG00000014078	C-F,S-F	1.3825	6.815	2.30143	0.0136939	0.369248	1.2975	6.815	2.39298	0.0150457	0.999914	TYRP1
ENSCPOG00000030782	C-F,S-F	0.0025	0.07	4.80735	0.00534699	0.26359	0.01	0.07	2.80735	0.0419598	0.999914	SIX1
ENSCPOG00000036808	C-F,S-F	0.035	0.1125	1.6845	0.0432383	0.520762	0.0225	0.1125	2.32193	0.00868863	0.999914	ABCA6
ENSCPOG00000002522	C-F,S-F	0.035	0.19	2.44057	0.0370767	0.500834	0.025	0.19	2.926	0.0217314	0.999914	ENSCPOG00000002522
ENSCPOG00000032278	C-F,S-F	1.1075	5.465	2.30291	0.0303312	0.469246	0.95	5.465	2.52422	0.0194293	0.999914	IGFBP6
ENSCPOG00000009459	C-F,S-F	0.1275	0.5525	2.11548	0.0401677	0.509419	0.0275	0.5525	4.32847	0.00425806	0.909592	ENSCPOG00000009459
ENSCPOG00000007641	C-F,S-F	0.02	0.2	3.32193	0.017593	0.399168	0.01	0.2	4.32193	0.00227385	0.673359	CLIC2
ENSCPOG00000006836	C-F,S-F	0.3925	1.9325	2.2997	0.000349702	0.0787352	0.46	1.9325	2.07076	0.00186233	0.672326	COL3A1
ENSCPOG00000015368	C-F,S-F	0.5025	0.1125	-2.1592	0.00345926	0.227835	0.345	0.1125	-1.61667	0.0470615	0.999914	ETNPPL
ENSCPOG00000032917	C-F,S-F	0.045	0.37	3.03953	0.00492715	0.253508	0.0325	0.37	3.50901	0.00230916	0.673359	ENSCPOG00000032917
MSTRG.2437	C-F,S-F	0.0375	0.18	2.26303	0.0236925	0.439902	0.035	0.18	2.36257	0.0185402	0.999914	MSTRG.2437
ENSCPOG00000005727	C-F,S-F	0.21	1.36	2.69515	0.0280215	0.462796	0.2375	1.36	2.51761	0.0334928	0.999914	ENSCPOG00000005727
ENSCPOG00000024201	C-F,S-F	0.045	0.4175	3.21378	0.0202793	0.419699	0.075	0.4175	2.47681	0.0326378	0.999914	TCF21
ENSCPOG00000007693	C-F,S-F	0.0325	0.14	2.10692	0.0208998	0.42144	0.0125	0.14	3.48543	0.00220352	0.673359	CPED1
ENSCPOG00000039699	C-F,S-F	0.535	2.09	1.96589	0.00424685	0.245039	0.425	2.09	2.29797	0.000512827	0.324867	ENSCPOG00000039699
ENSCPOG00000021191	C-F,S-F	0.0825	0.3025	1.87447	0.0358616	0.49996	0.045	0.3025	2.74894	0.013765	0.999914	TIMP4
ENSCPOG00000011896	C-F,S-F	0.3025	1.38	2.18966	0.0464977	0.534936	0.19	1.38	2.8606	0.00954918	0.999914	TGM2
ENSCPOG00000001695	C-F,S-F	0.26	1.04	2	0.0151615	0.382708	0.3025	1.04	1.78158	0.00819338	0.999914	DCT
ENSCPOG00000006437	C-F,S-F	0.1875	1.4725	2.97331	0.000468295	0.0906932	0.68	1.4725	1.11466	0.0428358	0.999914	ENSCPOG00000006437
ENSCPOG00000037750	C-F,S-F	0.6125	1.9375	1.66141	0.0234252	0.437521	0.395	1.9375	2.29427	0.00252164	0.691419	ENSCPOG00000037750
ENSCPOG00000011995	C-F,S-F	0.0425	0.2525	2.57075	0.0230634	0.434593	0.02	0.2525	3.65821	0.0036864	0.825888	FAP
ENSCPOG00000033148	C-F,S-F	0.21	0.825	1.974	0.0206521	0.421028	0.2325	0.825	1.82716	0.0142533	0.999914	TMEM88
ENSCPOG00000012808	C-F,S-F	0.405	1.26	1.63743	0.000301325	0.0770052	0.4375	1.26	1.52607	0.00073187	0.378955	FN1
ENSCPOG00000030941	C-F,S-F	0.03	0.2425	3.01495	0.00678216	0.292957	0.0275	0.2425	3.14048	0.00664084	0.999914	ENSCPOG00000030941
ENSCPOG00000001685	C-F,S-F	0.0225	0.39	4.11548	0.0190481	0.410613	0.001	0.39	8.60733	0.00844204	0.999914	S100A9
ENSCPOG00000008069	C-F,S-F	0.0175	0.22	3.65208	0.0289675	0.465578	0.02	0.22	3.45943	0.0164254	0.999914	GZMK
ENSCPOG00000014592	C-F,S-F	0.6875	1.45	1.07662	0.00267085	0.195491	0.66	1.45	1.13551	9.60469e-05	0.232334	ENSCPOG00000014592
ENSCPOG00000001523	C-F,S-F	3.895	22.455	2.52734	0.00487027	0.2529	2.91	22.455	2.94795	0.00697551	0.999914	ENSCPOG00000001523
ENSCPOG00000033467	C-F,S-F	0.0575	0.1775	1.62619	0.03779	0.501147	0.03	0.1775	2.56478	0.00549537	0.999914	RGS5
ENSCPOG00000030328	C-F,S-F	0.24	0.5825	1.27922	0.00750821	0.297996	0.215	0.5825	1.43792	0.00224742	0.673359	TMEM204
ENSCPOG00000039186	C-F,S-F	0.2625	0.0475	-2.46632	7.46255e-06	0.00639026	0.2325	0.0475	-2.29123	9.56078e-05	0.232334	MYH8
ENSCPOG00000000293	C-F,S-F	0.31	1.6175	2.38343	0.000758153	0.112849	0.2575	1.6175	2.65112	0.000208701	0.24877	CRABP2
ENSCPOG00000030316	C-F,S-F	0.13	0.6725	2.37102	0.00154743	0.15443	0.095	0.6725	2.82353	0.00107393	0.505878	IL33
ENSCPOG00000040633	C-F,S-F	0.1275	1.415	3.47223	0.00437932	0.245039	0.0625	1.415	4.5008	0.00326328	0.778771	ENSCPOG00000040633
ENSCPOG00000034660	C-F,S-F	0.62	4.5425	2.87315	0.00705493	0.295798	0.4175	4.5425	3.44364	0.00421963	0.909592	DCN
ENSCPOG00000011058	C-F,S-F	0.0275	0.345	3.64909	0.0336131	0.489103	0.0525	0.345	2.71621	0.0286596	0.999914	NLRC5
ENSCPOG00000008375	C-F,S-F	1.2725	2.82	1.14803	0.00937573	0.325677	0.85	2.82	1.73016	0.000269573	0.24877	ECRG4
ENSCPOG00000023628	C-F,S-F	1.2275	3.805	1.63217	0.000616597	0.10341	1.7925	3.805	1.08592	0.0090443	0.999914	BGN
ENSCPOG00000005120	C-F,S-F	0.345	1.125	1.70526	0.0410262	0.512213	0.295	1.125	1.93114	0.0229104	0.999914	SRGN
ENSCPOG00000022193	C-F,S-F	0.0875	0.2525	1.52893	0.0264564	0.457053	0.0825	0.2525	1.61382	0.0136106	0.999914	ARHGAP30
ENSCPOG00000000267	C-F,S-F	4.6075	28.6575	2.63686	1.15105e-07	0.000312089	5.2075	28.6575	2.46025	0.00244981	0.691419	GLNC1
ENSCPOG00000030731	C-F,S-F	0.3425	1.4025	2.03382	5.37818e-06	0.00603501	0.515	1.4025	1.44536	0.000689285	0.378955	OLFML1
ENSCPOG00000006383	C-F,S-F	0.755	3.2175	2.09139	0.00849633	0.309907	0.88	3.2175	1.87036	0.000772315	0.383465	AEBP1
ENSCPOG00000037748	C-F,S-F	0.0375	0.15	2	0.0248788	0.446721	0.0425	0.15	1.81943	0.0187482	0.999914	CDH5
ENSCPOG00000014388	C-F,S-F	0.85	2.0075	1.23987	0.000578031	0.0992812	0.9475	2.0075	1.0832	0.00318783	0.778771	COL12A1
ENSCPOG00000026417	C-F,S-F	1.0525	3.33	1.6617	0.000170115	0.0614983	1.625	3.33	1.03508	0.0196309	0.999914	EHD2
MSTRG.14250	C-F,S-F	0.1525	0.625	2.03505	0.00826399	0.305163	0.2725	0.625	1.1976	0.0194078	0.999914	MSTRG.14250
ENSCPOG00000010391	C-F,S-F	0.4	1.925	2.26679	8.6774e-05	0.0403326	0.4175	1.925	2.20501	0.000134907	0.245808	SFRP4
ENSCPOG00000003974	C-F,S-F	0.195	0.4225	1.11548	0.0424837	0.518085	0.1225	0.4225	1.78617	0.00379797	0.840632	ADAMTSL3
ENSCPOG00000000701	C-F,S-F	0.14	0.4375	1.64386	0.0063069	0.283427	0.12	0.4375	1.86625	0.00176792	0.672326	ENPEP
ENSCPOG00000008387	C-F,S-F	2.92	14.9375	2.3549	0.00370353	0.234432	2.7475	14.9375	2.44275	0.0006981	0.378955	GSN
ENSCPOG00000032916	C-F,S-F	0.245	0.915	1.90099	0.00226422	0.18301	0.24	0.915	1.93074	0.00204606	0.673359	ACTA2
ENSCPOG00000014928	C-F,S-F	0.235	0.9225	1.97289	0.00665794	0.290702	0.22	0.9225	2.06805	0.0195227	0.999914	CD34
ENSCPOG00000038386	C-F,S-F	0.4175	3.0675	2.87722	0.0239554	0.441915	0.2875	3.0675	3.41543	0.016535	0.999914	EDN3
ENSCPOG00000019677	C-F,S-F	1.1875	4.955	2.06096	4.29081e-08	0.000139606	1.2	4.955	2.04585	8.25532e-06	0.0758293	CCN2
ENSCPOG00000025814	C-F,S-F	1.095	2.58	1.23644	0.0390144	0.50613	0.9875	2.58	1.38552	0.0387695	0.999914	ENSCPOG00000025814
ENSCPOG00000000823	C-F,S-F	0.135	0.735	2.44478	0.00674768	0.292723	0.18	0.735	2.02975	0.036822	0.999914	ASPN
ENSCPOG00000035678	C-F,S-F	0.3775	1.59	2.07448	0.000780805	0.112849	0.4675	1.59	1.76599	0.00133523	0.584035	TAGLN
ENSCPOG00000010415	C-F,S-F	0.69	4.395	2.67119	0.0413428	0.5138	0.6175	4.395	2.83135	0.0327436	0.999914	SERPINF1
ENSCPOG00000037563	C-F,S-F	0.105	0.3675	1.80735	0.00144294	0.150589	0.0825	0.3675	2.15528	0.000134491	0.245808	IL1R2
ENSCPOG00000002019	C-F,S-F	0.6425	1.975	1.62008	0.0076265	0.29932	0.86	1.975	1.19944	0.035163	0.999914	CTSH
MSTRG.21390	C-F,S-F	0.21	1.315	2.6466	0.0092783	0.325677	0.2575	1.315	2.35242	0.0160863	0.999914	MSTRG.21390
ENSCPOG00000010608	C-F,S-F	0.3075	1.39	2.17643	0.010084	0.336159	0.4375	1.39	1.66773	0.0284758	0.999914	TYR
ENSCPOG00000022089	C-F,S-F	1.34	3.16	1.23769	0.0454559	0.530732	1.1725	3.16	1.43034	0.00735159	0.999914	CLEC3B
ENSCPOG00000013876	C-F,S-F	0.015	0.365	4.60486	0.00632568	0.283488	0.001	0.365	8.51175	0.00245773	0.691419	FCN1
ENSCPOG00000038919	C-F,S-F	0.1175	0.39	1.73081	0.000783864	0.112849	0.15	0.39	1.37851	0.00800607	0.999914	PDGFD
ENSCPOG00000038479	C-F,S-F	0.3925	2.04	2.3778	7.46342e-06	0.00639026	0.855	2.04	1.25457	0.0211908	0.999914	ENSCPOG00000038479

## Sheet: Table S4 DEG Ctr vs Self
id	Ctr-1R_count	Ctr-2R_count	Ctr-3R_count	Ctr-4R_count	Self-1R_count	Self-2R_count	Self-3R_count	Self-4R_count	Ctr-1R_fpkm	Ctr-2R_fpkm	Ctr-3R_fpkm	Ctr-4R_fpkm	Self-1R_fpkm	Self-2R_fpkm	Self-3R_fpkm	Self-4R_fpkm	Ctr-Retina_mean	Self-Retina_mean	log2(fc)	PValue	FDR	Symbol
MSTRG.6384	16	17	16	15	86	86	155	36	0.32	0.3	0.32	0.32	1.56	1.72	2.99	0.72	0.315	1.7475	2.47187	4.42e-09	7.62e-05	--
ENSCPOG00000013440	3	5	7	8	56	47	85	15	0.11	0.16	0.25	0.3	1.79	1.71	2.9	0.53	0.205	1.7325	3.07916	6.95e-08	0.000598081	TGM7
ENSCPOG00000008366	260	523	358	407	918	1109	1050	593	3.13	5.85	4.36	5.15	10.03	13.8	12.23	7.14	4.6225	10.8	1.22429	3.16e-07	0.00181554	DOCK8
ENSCPOG00000008837	123	139	243	87	636	570	730	188	1.27	1.34	2.54	0.95	5.98	6.11	7.31	1.94	1.525	5.335	1.80668	1.67e-06	0.0047847	ACAN
MSTRG.15342	160	283	160	217	3139	1695	1532	266	5.32	8.76	5.4	7.6	94.92	58.39	49.39	8.87	6.77	52.8925	2.96584	4.47e-06	0.00770233	--
ENSCPOG00000039069	554	226	396	317	800	797	846	807	17.59	6.68	12.74	10.59	23.09	26.21	26.03	25.69	11.9	25.255	1.08561	9.36e-06	0.0115155	URM1
MSTRG.8002	21	21	12	33	85	99	154	29	0.46	0.59	0.33	0.91	1.66	2.15	4.01	0.81	0.5725	2.1575	1.91401	1.85e-05	0.0212293	--
MSTRG.3938	23	14	10	23	71	73	60	30	1.28	0.72	0.56	1.34	3.58	4.2	3.23	1.67	0.975	3.17	1.70101	2.83e-05	0.0304008	--
MSTRG.19093	95	72	85	84	237	180	205	101	2.37	1.63	1.81	2.02	4.68	4.33	4.76	2.46	1.9575	4.0575	1.05158	3.63e-05	0.0335044	--
ENSCPOG00000006951	19	7	18	14	62	50	52	25	1.02	0.35	0.98	0.79	3.01	2.77	2.7	1.34	0.785	2.455	1.64496	8.26e-05	0.0618333	-
ENSCPOG00000022941	2	303	261	2	2	4	4	2	0.13	16.89	15.81	0.13	0.1	0.23	0.24	0.12	8.24	0.1725	-5.57798	0.00013929	0.0856482	-
MSTRG.19114	67	129	152	34	31	41	25	6	1.29	2.31	2.96	0.69	0.54	0.82	0.47	0.12	1.8125	0.4875	-1.89451	0.000154387	0.0916578	--
MSTRG.1505	43	32	66	41	13	11	10	28	1.09	0.76	1.7	1.1	0.3	0.29	0.25	0.71	1.1625	0.3875	-1.58496	0.000189261	0.105113	--
MSTRG.8792	77	50	80	64	141	114	207	104	1.4	0.85	1.47	1.22	2.33	2.15	3.65	1.9	1.235	2.5075	1.02174	0.0002112	0.113632	--
ENSCPOG00000014925	33	48	49	35	16	20	20	20	0.7	0.95	1.05	0.78	0.31	0.44	0.41	0.43	0.87	0.3975	-1.13006	0.000231475	0.120767	AFAP1L1
ENSCPOG00000013435	8	5	2	7	49	34	56	3	0.25	0.14	0.06	0.23	1.38	1.09	1.69	0.09	0.17	1.0625	2.64386	0.000365929	0.150795	PLA2G4E
MSTRG.5731	27	18	6	20	47	59	52	40	0.54	0.34	0.12	0.42	0.86	1.22	1.01	0.8	0.355	0.9725	1.45388	0.000396033	0.150795	Pol
MSTRG.25177	31	25	63	70	148	81	120	121	3.21	2.36	6.51	7.56	13.85	8.62	11.95	12.45	4.91	11.7175	1.25487	0.000422208	0.152218	--
ENSCPOG00000000371	16	26	26	22	74	43	41	50	1.23	1.86	2.02	1.78	5.16	3.42	3.05	3.85	1.7225	3.87	1.16783	0.000424374	0.152218	-
ENSCPOG00000034340	46	26	32	45	77	90	91	57	2	1.05	1.41	2.06	3.04	4.05	3.83	2.48	1.63	3.35	1.03929	0.000492592	0.160411	-
MSTRG.5275	1049	1200	814	723	368	303	282	847	21.96	23.38	17.26	15.92	7	6.57	5.72	17.77	19.63	9.265	-1.0832	0.000629865	0.19365	--
ENSCPOG00000012982	33	117	82	27	11	3	12	36	1.57	5.19	3.96	1.35	0.48	0.15	0.55	1.72	3.0175	0.725	-2.0573	0.000910449	0.233908	MFSD2A
ENSCPOG00000030495	4	4	1	3	16	20	40	3	0.19	0.16	0.04	0.14	0.62	0.91	1.67	0.14	0.1325	0.835	2.65578	0.000986985	0.241098	-
ENSCPOG00000030786	9	44	20	13	5	7	3	6	0.14	0.61	0.3	0.21	0.07	0.11	0.04	0.09	0.315	0.0775	-2.02308	0.0010288	0.246013	PRR5L
ENSCPOG00000010344	3	3	1	5	16	12	14	13	0.05	0.04	0.02	0.1	0.25	0.22	0.24	0.24	0.0525	0.2375	2.17754	0.00108638	0.24939	HK3
MSTRG.16146	53	42	119	25	12	14	33	22	1.32	0.97	3.01	0.66	0.27	0.36	0.8	0.55	1.49	0.495	-1.58981	0.00119289	0.263307	--
ENSCPOG00000001543	11	18	32	9	1	3	8	3	0.58	0.89	1.72	0.5	0.05	0.16	0.41	0.16	0.9225	0.195	-2.24207	0.00124939	0.272289	MEIOB
ENSCPOG00000005221	4	15	9	4	71	62	10	13	0.23	0.82	0.53	0.25	3.79	3.77	0.57	0.76	0.4575	2.2225	2.28034	0.00144971	0.278015	CHI3L1
ENSCPOG00000008822	36	43	28	31	60	78	89	47	0.71	1.11	0.75	0.78	1.31	2.33	2.67	0.87	0.8375	1.795	1.09982	0.00152441	0.278015	LGI1
ENSCPOG00000022223	45	38	58	28	6	9	14	30	3.4	2.67	4.43	2.22	0.41	0.7	1.02	2.27	3.18	1.1	-1.53152	0.00156721	0.278015	TSPAN10
ENSCPOG00000022418	56	74	53	23	186	131	112	59	2.08	2.55	1.99	0.9	6.27	5.03	4.02	2.19	1.88	4.3775	1.21937	0.00158554	0.278015	SERPINA3
ENSCPOG00000022662	17	63	62	12	4	3	11	18	0.62	2.15	2.3	0.46	0.13	0.11	0.39	0.66	1.3825	0.3225	-2.09991	0.00163831	0.278015	MFSD2B
MSTRG.7714	11	16	19	7	5	3	3	3	0.52	0.71	0.92	0.35	0.22	0.15	0.14	0.14	0.625	0.1625	-1.94342	0.00198299	0.307577	--
ENSCPOG00000021751	122	394	266	115	128	122	92	103	5.49	16.51	12.13	5.45	5.24	5.69	4.01	4.65	9.895	4.8975	-1.01465	0.00200797	0.308672	CYP26A1
ENSCPOG00000038479	27	27	30	20	83	49	72	29	0.41	0.38	0.46	0.32	1.15	0.77	1.06	0.44	0.3925	0.855	1.12323	0.00208314	0.312836	-
MSTRG.10678	2	1	6	49	2	0	1	1	0.06	0.03	0.19	1.61	0.06	0	0.03	0.03	0.4725	0.03	-3.97728	0.00222234	0.320985	--
ENSCPOG00000040277	12	18	17	19	24	56	44	34	0.5	0.69	0.71	0.83	0.9	2.4	1.77	1.41	0.6825	1.62	1.24709	0.00239594	0.322572	-
ENSCPOG00000032223	19	38	32	15	9	7	14	11	0.4	0.74	0.68	0.33	0.17	0.15	0.29	0.23	0.5375	0.21	-1.35588	0.00240965	0.322572	SYPL2
ENSCPOG00000025515	86	123	90	45	32	30	36	67	6.18	8.23	6.55	3.4	2.09	2.23	2.51	4.83	6.09	2.915	-1.06295	0.00244499	0.322572	CIDEA
ENSCPOG00000031161	25	28	19	18	4	12	0	8	0.58	0.62	0.46	0.45	0.08	0.3	0	0.19	0.5275	0.1425	-1.88821	0.00244589	0.322572	SPRN
MSTRG.11916	21	31	31	7	3	5	5	12	1.55	1.88	2.17	0.55	0.2	0.38	0.36	0.79	1.5375	0.4325	-1.82981	0.0025109	0.322572	--
ENSCPOG00000009012	9	14	10	2	1	2	0	1	0.43	0.3	0.44	0.04	0.02	0.04	0	0.07	0.3025	0.0325	-3.21842	0.00251133	0.322572	GRAMD2A
MSTRG.16311	112	128	61	73	270	173	339	79	1.55	1.64	0.85	1.06	3.39	2.47	4.53	1.09	1.275	2.87	1.17055	0.00266197	0.324331	--
MSTRG.11388	23	14	33	11	6	7	7	8	1.28	0.73	1.87	0.65	0.3	0.4	0.38	0.45	1.1325	0.3825	-1.56598	0.00268953	0.324331	--
MSTRG.24368	19	13	16	35	8	6	2	10	0.55	0.35	0.47	1.06	0.21	0.18	0.06	0.29	0.6075	0.185	-1.71536	0.00277922	0.33229	Patr-A
MSTRG.21955	14	33	70	1	2	4	6	8	0.37	0.81	1.88	0.03	0.05	0.11	0.15	0.21	0.7725	0.13	-2.57102	0.00281239	0.333937	--
ENSCPOG00000002257	73	75	85	27	18	16	38	40	3.47	3.31	4.09	1.35	0.78	0.79	1.75	1.9	3.055	1.305	-1.22712	0.00287307	0.336501	DHH
ENSCPOG00000005276	3	3	1	3	18	12	7	10	0.1	0.1	0.03	0.11	0.56	0.43	0.23	0.34	0.085	0.39	2.19794	0.00294678	0.338637	F13A1
MSTRG.8469	5	39	50	6	6	3	7	6	0.18	1.3	1.81	0.23	0.2	0.11	0.24	0.22	0.88	0.1925	-2.19265	0.00321443	0.342911	--
MSTRG.12079	20	23	16	32	78	84	115	11	0.53	0.56	0.43	0.89	1.87	2.29	2.93	0.29	0.6025	1.845	1.61459	0.00329444	0.342911	--
ENSCPOG00000038077	19	32	20	24	11	11	5	13	3.64	5.46	4.09	4.95	1.78	2.44	0.85	2.64	4.535	1.9275	-1.23437	0.00333395	0.342911	KCNIP4
ENSCPOG00000015596	10	37	43	13	5	6	5	14	0.27	0.94	1.19	0.37	0.12	0.17	0.13	0.38	0.6925	0.2	-1.79181	0.00346841	0.342911	CYP1A1
ENSCPOG00000038253	9	7	13	9	23	34	31	14	0.19	0.13	0.27	0.2	0.43	0.73	0.62	0.29	0.1975	0.5175	1.38971	0.00377904	0.347934	FAM111A
MSTRG.24370	123	27	17	207	16	5	0	16	1.56	0.32	0.22	2.76	0.18	0.07	0	0.2	1.215	0.1125	-3.43296	0.00388382	0.347974	Pol
ENSCPOG00000032734	13	3	6	6	31	19	28	12	0.72	0.15	0.34	0.35	1.55	1.08	1.5	0.66	0.39	1.1975	1.61848	0.00390732	0.347974	PYCARD
ENSCPOG00000009590	14	6	5	18	36	34	36	17	0.68	0.27	0.25	0.92	1.59	1.71	1.69	0.83	0.53	1.455	1.45695	0.00395609	0.349292	ENKUR
ENSCPOG00000009505	42	110	232	30	25	27	50	45	1.14	2.78	6.43	0.87	0.62	0.76	1.31	1.23	2.805	0.98	-1.51715	0.00416922	0.355851	SLC3A1
ENSCPOG00000005510	37	34	17	20	12	11	16	10	0.83	0.71	0.38	0.47	0.24	0.25	0.35	0.22	0.5975	0.265	-1.17295	0.00434363	0.36303	Trpm8
MSTRG.13219	6	2	7	5	22	20	24	6	0.3	0.09	0.35	0.26	0.99	1.02	1.15	0.3	0.25	0.865	1.79077	0.00486199	0.380531	--
ENSCPOG00000009298	24	74	64	63	36	28	33	16	1.76	5.05	4.75	4.85	2.4	2.12	2.34	1.17	4.1025	2.0075	-1.0311	0.00512917	0.385773	RNF165
MSTRG.3715	19	30	22	10	49	54	34	36	0.62	0.91	0.73	0.34	1.45	1.82	1.08	1.18	0.65	1.3825	1.08877	0.00524489	0.385773	--
ENSCPOG00000025029	30	101	53	28	28	9	20	30	0.99	3.11	1.78	0.97	0.84	0.31	0.64	1	1.7125	0.6975	-1.29584	0.00526553	0.385773	COMP
MSTRG.3359	122	37	19	142	402	224	469	189	8.8	2.48	1.39	10.83	26.42	16.77	32.93	13.74	5.875	22.465	1.93502	0.00542041	0.389117	--
MSTRG.24998	9	0	5	0	17	90	129	7	3.28	0	1.63	0	5.43	33.17	44.46	2.55	1.2275	21.4025	4.12398	0.00549199	0.389117	--
ENSCPOG00000004446	726	1227	691	815	4016	2167	2724	655	10.77	16.95	10.39	12.72	54.17	33.3	39.18	9.74	12.7075	34.0975	1.42399	0.00571777	0.39459	AQP4
MSTRG.15466	56	29	23	45	9	19	20	22	2.5	2.21	1.73	4.1	0.37	1.05	1.38	1.5	2.635	1.075	-1.29347	0.00576748	0.39459	--
MSTRG.16051	7	16	4	17	67	22	75	7	0.2	0.42	0.11	0.5	1.7	0.64	2.03	0.2	0.3075	1.1425	1.89354	0.00603187	0.399939	--
ENSCPOG00000001747	18	39	29	33	55	104	65	35	0.67	1.35	1.09	1.29	1.85	3.99	2.33	1.3	1.1	2.3675	1.10586	0.00603353	0.399939	CDH7
ENSCPOG00000031437	96	251	220	49	53	62	61	102	1.72	4.19	4	0.92	0.86	1.15	1.06	1.83	2.7075	1.225	-1.14418	0.00603354	0.399939	BMP2
MSTRG.14264	28	296	431	20	44	6	21	38	3.19	35.64	56.68	2.72	5.28	0.76	2.1	4.44	24.5575	3.145	-2.96503	0.00603453	0.399939	--
ENSCPOG00000006125	56	88	59	16	30	11	10	33	1.25	1.82	1.34	0.37	0.61	0.25	0.22	0.74	1.195	0.455	-1.39307	0.0062563	0.400079	FBLN2
ENSCPOG00000032882	3	2	2	6	17	45	9	2	0.18	0.11	0.12	0.37	0.92	2.76	0.52	0.12	0.195	1.08	2.46949	0.00635911	0.400079	-
MSTRG.9508	2	8	0	10	0	0	0	0	0.24	1.02	0	1.45	0	0	0	0	0.6775	0.001	-9.40408	0.00664547	0.405598	SLC2A8
ENSCPOG00000030494	19	15	14	17	6	3	9	8	1.17	0.86	0.87	1.1	0.34	0.19	0.54	0.49	1	0.39	-1.35845	0.00676819	0.405598	BOK
ENSCPOG00000019452	12	1	0	14	0	0	0	1	0.77	0.06	0	0.94	0	0	0	0.06	0.4425	0.015	-4.88264	0.00677087	0.405598	-
MSTRG.21061	92	17	13	68	205	172	369	84	14.36	2.41	2.11	11.18	28.88	27.67	55.45	13.12	7.515	31.28	2.0574	0.00695793	0.405598	--
ENSCPOG00000012005	12	87	87	11	17	11	12	21	0.95	6.41	6.97	0.92	1.22	0.9	0.92	1.67	3.8125	1.1775	-1.69501	0.00715352	0.405598	TESC
ENSCPOG00000031469	16	37	32	12	53	65	37	53	0.51	1.11	0.95	0.45	1.82	2.32	1.29	1.64	0.755	1.7675	1.22716	0.00716155	0.405598	-
MSTRG.23686	3	3	2	7	24	9	36	3	0.22	0.21	0.15	0.55	1.62	0.69	2.59	0.22	0.2825	1.28	2.17982	0.00719328	0.405598	--
ENSCPOG00000026038	9	244	95	6	14	4	5	19	0.31	7.8	3.31	0.22	0.44	0.14	0.17	0.65	2.91	0.35	-3.05559	0.00743723	0.407279	MCAM
ENSCPOG00000026565	1	0	1	0	3	9	5	7	0.04	0	0.04	0	0.12	0.4	0.21	0.3	0.02	0.2575	3.6865	0.00748673	0.407279	RIPK3
ENSCPOG00000001220	5	143	62	11	10	15	18	13	0.13	3.35	1.58	0.29	0.23	0.39	0.44	0.33	1.3375	0.3475	-1.94445	0.00767836	0.411833	NCAPG
ENSCPOG00000038910	246	1344	2434	233	335	247	263	241	6.32	32.12	63.31	6.29	7.82	6.57	6.54	6.2	27.01	6.7825	-1.9936	0.00790074	0.414122	PAQR7
ENSCPOG00000026988	7	10	15	7	40	19	38	11	0.24	0.32	0.52	0.26	1.25	0.68	1.26	0.4	0.335	0.8975	1.42175	0.00816179	0.415744	TAP1
MSTRG.23327	9	3	6	4	17	11	20	16	0.71	0.22	0.48	0.33	1.21	0.9	1.52	1.26	0.435	1.2225	1.49075	0.00875363	0.428943	--
ENSCPOG00000001959	62	452	253	56	73	65	45	59	1.5	10.2	6.21	1.43	1.61	1.63	1.06	1.43	4.835	1.4325	-1.75498	0.00880987	0.428943	TSPAN18
MSTRG.18012	16	10	9	16	29	26	42	19	0.42	0.24	0.24	0.44	0.69	0.7	1.06	0.5	0.335	0.7375	1.13848	0.00890258	0.428943	--
ENSCPOG00000026039	5	3	6	2	1	0	0	0	0.17	0.09	0.2	0.07	0.03	0	0	0	0.1325	0.0075	-4.14296	0.00891784	0.428943	RBM20
MSTRG.8803	252	793	1063	72	93	81	126	225	3.64	10.71	15.69	1.06	1.2	1.17	1.7	3.18	7.775	1.8125	-2.10086	0.00898312	0.430015	Pol
ENSCPOG00000038726	54	17	42	30	88	43	99	71	2.36	0.69	1.86	1.38	3.5	1.95	4.19	3.11	1.5725	3.1875	1.01937	0.00899142	0.430015	PRSS56
ENSCPOG00000023212	15	75	35	6	174	101	76	43	0.4	2.05	0.92	0.19	4.32	2.83	2.24	1.18	0.89	2.6425	1.57003	0.00928737	0.436887	AGT
MSTRG.15470	18	9	10	22	32	27	50	26	0.99	0.46	0.56	1.27	1.6	1.54	2.66	1.43	0.82	1.8075	1.1403	0.00958616	0.440611	--
ENSCPOG00000006624	0	0	0	0	5	1	2	7	0	0	0	0	0.33	0.08	0.14	0.52	0.001	0.2675	8.0634	0.00958817	0.440611	ACP3
ENSCPOG00000010362	25	38	74	24	7	25	5	22	0.97	1.28	2.87	0.92	0.3	0.96	0.23	0.86	1.51	0.5875	-1.36189	0.0100686	0.450263	SCARF1
ENSCPOG00000022922	12	23	10	7	1	3	8	3	0.91	1.63	0.77	0.56	0.07	0.24	0.59	0.23	0.9675	0.2825	-1.77601	0.0101877	0.452067	TRIM63
ENSCPOG00000011700	309	1603	1029	255	271	298	305	280	4.63	22.36	15.62	4.02	3.69	4.62	4.43	4.21	11.6575	4.2375	-1.45997	0.0105983	0.455384	CACHD1
MSTRG.15066	7	9	15	2	2	1	2	2	0.9	1.08	1.95	0.27	0.23	0.13	0.25	0.26	1.05	0.2175	-2.2713	0.0108298	0.457764	--
ENSCPOG00000030466	150	155	242	278	58	42	139	178	1.61	1.55	2.63	3.13	0.56	0.47	1.44	1.91	2.23	1.095	-1.02611	0.0109668	0.457764	MCOLN3
MSTRG.6479	11	7	9	3	0	0	2	3	1.4	0.85	1.11	0.37	0	0	0.26	0.4	0.9325	0.165	-2.49864	0.010997	0.457764	--
ENSCPOG00000007972	127	573	620	151	168	126	148	134	3.61	15.18	17.87	4.52	4.35	3.71	4.08	3.82	10.295	3.99	-1.36748	0.0112682	0.45864	KLHL17
ENSCPOG00000011271	21	35	25	3	6	3	6	11	0.59	0.91	0.71	0.09	0.15	0.09	0.16	0.31	0.575	0.1775	-1.69574	0.0114857	0.463114	TNFRSF11B
MSTRG.13258	7	7	6	2	1	0	1	1	1.5	1.4	1.31	0.45	0.2	0	0.21	0.22	1.165	0.1575	-2.88691	0.0116211	0.465305	GSAP
ENSCPOG00000011275	3	1	0	4	11	11	13	4	0.1	0.03	0	0.14	0.34	0.39	0.43	0.14	0.0675	0.325	2.26748	0.0116623	0.46587	-
MSTRG.3409	13	21	22	5	2	6	8	4	0.96	1.44	1.64	0.39	0.13	0.46	0.57	0.3	1.1075	0.365	-1.60134	0.0117293	0.466382	--
ENSCPOG00000033719	21	34	48	28	24	10	5	20	0.65	0.98	1.5	0.91	0.67	0.32	0.15	0.62	1.01	0.44	-1.19878	0.0120359	0.470444	PLA2G2F
ENSCPOG00000002439	155	520	427	107	112	99	98	172	3.33	10.41	9.29	2.41	2.18	2.21	2.03	3.7	6.36	2.53	-1.32989	0.0120538	0.470444	SREBF1
MSTRG.25136	0	2	7	5	15	31	12	5	0	0.14	0.52	0.38	0.99	2.34	0.85	0.37	0.26	1.1375	2.12928	0.0120655	0.470444	--
ENSCPOG00000009775	2	3	5	2	0	0	0	0	0.1	0.15	0.26	0.11	0	0	0	0	0.155	0.001	-7.27612	0.0121875	0.471532	BAIAP2L2
ENSCPOG00000010721	22	17	12	22	35	52	42	22	0.54	0.39	0.3	0.56	0.78	1.31	0.99	0.54	0.4475	0.905	1.01603	0.012588	0.477899	PLD1
ENSCPOG00000002394	14	12	12	7	7	1	4	3	0.73	0.58	0.63	0.38	0.33	0.05	0.2	0.16	0.58	0.185	-1.64853	0.0126602	0.477899	HSF2BP
ENSCPOG00000004970	15	17	11	17	35	41	22	25	2.12	2.24	1.58	2.53	4.5	6.01	3.02	3.55	2.1175	4.27	1.01187	0.0127248	0.477899	-
MSTRG.19084	14	8	13	4	6	2	1	0	3.79	1.96	3.64	1.31	1.52	0.66	0.38	0	2.675	0.64	-2.0634	0.0130322	0.482529	PPFIA1
ENSCPOG00000031403	15	29	33	19	11	15	11	11	0.75	1.35	1.68	1	0.5	0.78	0.53	0.55	1.195	0.59	-1.01822	0.0133187	0.483607	Jchain
MSTRG.1461	25	26	31	20	15	8	7	20	0.76	0.73	0.95	0.64	0.41	0.25	0.21	0.61	0.77	0.37	-1.05733	0.0133188	0.483607	--
ENSCPOG00000032331	4	6	10	19	5	1	2	2	0.05	0.07	0.12	0.24	0.05	0.01	0.02	0.02	0.12	0.025	-2.26303	0.0134332	0.483607	CHAD
MSTRG.24661	17	12	28	9	9	6	6	6	0.74	0.49	1.23	0.41	0.36	0.27	0.25	0.26	0.7175	0.285	-1.33202	0.0136393	0.484327	Arhgap45
ENSCPOG00000015652	24	63	39	25	76	123	88	34	0.49	1.2	0.81	0.54	1.41	2.6	1.74	0.7	0.76	1.6125	1.08523	0.0136434	0.484327	-
ENSCPOG00000007880	185	231	194	84	50	32	75	171	8.61	10.01	9.15	4.11	2.12	1.54	3.38	7.98	7.97	3.755	-1.08577	0.0137539	0.484539	SLC22A8
ENSCPOG00000009122	11	7	6	8	2	3	3	1	0.65	0.39	0.36	0.5	0.11	0.18	0.17	0.06	0.475	0.13	-1.86942	0.0140647	0.484539	BFSP2
MSTRG.23385	31	14	34	36	12	13	18	16	3.6	1.54	3.98	4.42	1.27	1.52	2.01	1.85	3.385	1.6625	-1.0258	0.0142864	0.484539	PPFIA1
ENSCPOG00000039253	27	35	41	19	16	9	7	25	2.13	2.52	3.23	1.56	1.13	0.74	0.53	1.98	2.36	1.095	-1.10786	0.0144093	0.484539	C1orf189
ENSCPOG00000004913	0	1	0	0	6	6	2	2	0	0.04	0	0	0.25	0.29	0.09	0.09	0.01	0.18	4.16993	0.0144768	0.485084	SLC22A4
MSTRG.3768	1	0	0	0	10	1	7	1	0.09	0	0	0	0.85	0.1	0.63	0.09	0.0225	0.4175	4.21378	0.014907	0.490593	--
ENSCPOG00000008833	100	58	50	33	18	13	28	53	2.48	1.29	1.14	0.89	0.36	0.35	0.67	1.36	1.45	0.685	-1.08188	0.0149312	0.490593	FGFR2
ENSCPOG00000007538	0	0	0	0	5	3	9	0	0	0	0	0	0.58	0.36	1	0	0.001	0.485	8.92184	0.0151683	0.495268	-
ENSCPOG00000002541	4	11	10	3	18	19	14	21	0.1	0.26	0.26	0.08	0.42	0.5	0.34	0.52	0.175	0.445	1.34645	0.0153257	0.495921	KCNT2
ENSCPOG00000001182	0	0	0	0	2	6	4	1	0	0	0	0	0.05	0.18	0.11	0.03	0.001	0.0925	6.53138	0.0157963	0.502099	ANKEF1
ENSCPOG00000008458	4	41	19	4	4	4	3	7	0.13	1.27	0.64	0.14	0.12	0.14	0.1	0.23	0.545	0.1475	-1.88554	0.0163504	0.506592	RUBCNL
ENSCPOG00000032052	52	93	86	15	18	16	21	49	0.67	1.12	1.12	0.2	0.21	0.21	0.26	0.63	0.7775	0.3275	-1.24735	0.0167502	0.50862	MYH3
ENSCPOG00000026431	10	12	12	10	22	19	23	26	0.29	0.43	0.35	0.31	0.6	0.6	0.64	1.09	0.345	0.7325	1.08623	0.0172862	0.514446	UNC93B1
MSTRG.6435	3	5	0	7	16	7	18	12	0.28	0.43	0	0.68	1.34	0.67	1.6	1.11	0.3475	1.18	1.7637	0.0173646	0.515458	--
MSTRG.9378	108	138	157	27	22	37	70	70	1.9	2.27	2.81	0.5	0.35	0.68	1.2	1.24	1.87	0.8675	-1.1081	0.0176121	0.516571	--
MSTRG.2127	3	8	14	9	2	2	1	4	0.3	0.74	1.41	0.94	0.18	0.21	0.1	0.4	0.8475	0.2225	-1.92941	0.0177505	0.517107	ERMN
ENSCPOG00000013051	3	0	1	0	6	5	7	7	0.1	0	0.04	0	0.19	0.19	0.24	0.25	0.035	0.2175	2.63559	0.0180896	0.517756	SYTL5
MSTRG.4264	3	2	0	6	10	8	29	4	0.17	0.1	0	0.35	0.5	0.46	1.56	0.22	0.155	0.685	2.14384	0.0192956	0.528723	env
ENSCPOG00000004677	1	17	12	7	7	133	113	6	0.03	0.47	0.36	0.22	0.19	4.13	3.29	0.18	0.27	1.9475	2.85059	0.0196576	0.530193	LRRC32
ENSCPOG00000005826	4	2	4	1	0	0	0	0	0.53	0.25	0.53	0.14	0	0	0	0	0.3625	0.001	-8.50184	0.0201669	0.535661	S100A1
ENSCPOG00000025782	12	37	39	29	3	18	19	9	0.51	1.46	1.67	1.29	0.12	0.79	0.78	0.38	1.2325	0.5175	-1.25196	0.0205825	0.537105	WFIKKN1
MSTRG.24099	0	0	0	0	2	6	1	3	0	0	0	0	0.57	2.09	0.31	0.95	0.001	0.98	9.93664	0.0208018	0.537105	ZNF124
ENSCPOG00000033682	10	9	5	8	25	16	25	10	0.39	0.33	0.2	0.33	0.88	0.64	0.94	0.39	0.3125	0.7125	1.18903	0.02117	0.538741	HSPA6
ENSCPOG00000030233	18	17	14	19	7	6	12	9	0.98	0.87	0.78	1.09	0.35	0.34	0.64	0.49	0.93	0.455	-1.03136	0.021894	0.540529	-
ENSCPOG00000009718	5	5	4	9	0	1	0	3	0.23	0.21	0.19	0.43	0	0.05	0	0.14	0.265	0.0475	-2.47999	0.0221892	0.540529	ACOT12
ENSCPOG00000009931	8	9	10	18	27	20	24	23	0.5	0.52	0.63	1.17	1.52	1.28	1.44	1.43	0.705	1.4175	1.00765	0.0222952	0.540529	-
ENSCPOG00000013545	1	20	19	4	2	2	5	1	0.08	1.11	1.38	0.23	0.1	0.11	0.39	0.08	0.7	0.17	-2.04182	0.0223762	0.540529	CREB5
MSTRG.14866	1	21	1	0	1	0	0	0	0.08	1.63	0.08	0	0.08	0	0	0	0.4475	0.02	-4.48382	0.0223794	0.540529	--
ENSCPOG00000009745	0	2	0	0	8	2	4	6	0	0.47	0	0	1.82	0.52	0.97	1.51	0.1175	1.205	3.3583	0.0225761	0.540529	S100A11
MSTRG.14595	7	3	1	5	13	11	19	7	0.81	0.32	0.12	0.61	1.37	1.33	2.14	0.82	0.465	1.415	1.6055	0.022588	0.540529	--
MSTRG.19786	0	0	0	0	2	2	4	3	0	0	0	0	0.04	0.05	0.09	0.07	0.001	0.0625	5.96578	0.0226006	0.540529	--
ENSCPOG00000005523	28	168	96	23	46	37	34	25	0.75	4.2	2.61	0.65	1.12	1.03	0.88	0.67	2.0525	0.925	-1.14986	0.0226133	0.540529	GLIS3
ENSCPOG00000013130	29	11	15	7	51	26	38	23	1.42	0.5	0.74	0.36	2.27	1.32	1.81	1.13	0.755	1.6325	1.11253	0.0234593	0.54246	PRR11
MSTRG.24189	22	18	40	17	14	6	11	17	1.54	1.17	2.83	1.25	0.89	0.43	0.74	1.19	1.6975	0.8125	-1.06297	0.0235383	0.54246	--
MSTRG.3785	15	13	10	9	41	19	33	12	0.73	0.59	0.49	0.46	1.81	0.95	1.55	0.58	0.5675	1.2225	1.10714	0.0237449	0.543639	--
MSTRG.22601	16	75	60	22	9	19	16	31	0.39	1.64	1.43	0.55	0.19	0.47	0.36	0.73	1.0025	0.4375	-1.19625	0.0240308	0.54511	Lire1
MSTRG.18276	5	0	1	0	3	21	19	1	0.38	0	0.08	0	0.21	1.66	1.41	0.08	0.115	0.84	2.86876	0.0242593	0.54688	--
MSTRG.17925	14	4	3	14	11	24	28	31	0.38	0.09	0.1	0.4	0.27	0.71	0.76	0.87	0.2425	0.6525	1.42799	0.0243424	0.54688	--
ENSCPOG00000009357	12	5	8	12	26	17	24	15	1.54	0.54	0.94	1.46	2.73	2.03	2.68	1.74	1.12	2.295	1.035	0.0245221	0.54688	RIT2
ENSCPOG00000013173	6	1	0	2	18	11	6	5	0.14	0.05	0	0.05	0.39	0.27	0.2	0.12	0.06	0.245	2.02975	0.0245935	0.54688	ILDR1
ENSCPOG00000008247	58	347	226	43	78	72	48	44	1.27	7.05	5	0.99	1.55	1.63	1.02	0.96	3.5775	1.29	-1.47158	0.0246299	0.54688	DAAM2
ENSCPOG00000027025	24	33	20	56	29	19	8	9	1.27	1.63	1.07	3.09	1.41	1.05	0.4	0.45	1.765	0.8275	-1.09284	0.0252368	0.54688	SAC3D1
ENSCPOG00000031952	3	7	4	4	0	1	1	1	0.21	0.47	0.31	0.31	0	0.08	0.07	0.08	0.325	0.0575	-2.49881	0.025867	0.548809	FAM240A
ENSCPOG00000001300	9	20	25	29	16	9	4	9	0.5	1.03	1.4	1.68	0.8	0.51	0.22	0.5	1.1525	0.5075	-1.18329	0.0259488	0.548809	-
MSTRG.22213	41	24	38	21	4	13	30	10	2.88	1.67	3.32	1.38	0.23	1.02	2.38	0.94	2.3125	1.1425	-1.01726	0.0271606	0.560028	--
ENSCPOG00000008318	10	4	7	3	2	1	2	1	0.18	0.07	0.13	0.06	0.03	0.02	0.03	0.02	0.11	0.025	-2.1375	0.0278417	0.561622	SGO1
ENSCPOG00000013247	39	16	41	51	73	73	93	40	1.75	0.83	2.21	2.53	3.48	3.69	5.36	2.17	1.83	3.675	1.0059	0.0278749	0.561622	CEP44
MSTRG.13002	587	144	249	384	568	860	1290	484	60.66	13.89	26.1	41.72	53.36	92.11	129.24	50.19	35.5925	81.225	1.19035	0.0280441	0.561622	pol
ENSCPOG00000000298	13	10	6	13	26	16	20	25	0.79	0.57	0.37	0.84	1.45	1.01	1.19	1.53	0.6425	1.295	1.01118	0.0280714	0.561622	ARHGDIB
MSTRG.3771	10	14	12	14	9	3	2	7	0.96	1.23	1.16	1.4	0.77	0.3	0.18	0.66	1.1875	0.4775	-1.31435	0.0281838	0.561622	--
ENSCPOG00000015307	6	11	18	2	2	5	1	2	0.21	0.37	0.65	0.08	0.06	0.19	0.03	0.07	0.3275	0.0875	-1.90414	0.0286522	0.564422	-
ENSCPOG00000012001	2	1	1	6	5	6	14	13	0.13	0.06	0.07	0.42	0.3	0.42	0.91	0.87	0.17	0.625	1.87832	0.0288068	0.566171	LY86
ENSCPOG00000011580	67	349	249	44	94	59	50	67	0.88	4.28	3.33	0.61	1.13	0.81	0.64	0.89	2.275	0.8675	-1.39093	0.0290016	0.566856	SEMA3D
MSTRG.23373	12	20	16	4	0	1	4	9	0.76	1.17	1.02	0.27	0	0.07	0.24	0.57	0.805	0.22	-1.87149	0.0295227	0.568687	--
ENSCPOG00000004555	1	13	14	2	43	15	22	13	0.08	0.96	1.1	0.16	3.04	1.21	1.66	1.01	0.575	1.73	1.58914	0.0301277	0.572061	HOGA1
MSTRG.7567	1	5	3	1	0	21	32	3	0.13	0.45	0.26	0.15	0	2.26	3.21	0.28	0.2475	1.4375	2.53806	0.0302574	0.572061	TEP1
ENSCPOG00000012203	16	35	27	8	13	8	4	13	0.46	0.93	0.78	0.24	0.34	0.24	0.11	0.37	0.6025	0.265	-1.18497	0.0303311	0.572061	-
ENSCPOG00000000601	32	114	80	21	24	25	26	46	1.66	5.49	4.19	1.14	1.13	1.34	1.3	2.39	3.12	1.54	-1.01862	0.0303324	0.572061	HMGB3
MSTRG.22787	15	11	6	24	42	28	33	18	0.41	0.28	0.17	0.69	1.04	0.79	0.88	0.49	0.3875	0.8	1.0458	0.0306737	0.572559	Pol
MSTRG.23774	179	164	151	70	36	31	57	158	3.02	2.58	2.58	1.24	0.55	0.54	0.93	2.68	2.355	1.175	-1.00307	0.0308685	0.572559	--
ENSCPOG00000031626	12	8	10	6	16	15	30	17	0.36	0.22	0.3	0.19	0.43	0.46	0.87	0.51	0.2675	0.5675	1.08508	0.0310938	0.572559	-
ENSCPOG00000015564	10	15	4	4	32	31	14	9	0.16	0.23	0.07	0.07	0.48	0.52	0.22	0.15	0.1325	0.3425	1.37011	0.0311403	0.572768	SAMD9L
MSTRG.20232	13	6	9	9	13	21	25	20	1.93	0.83	1.35	1.4	1.75	3.22	3.59	2.97	1.3775	2.8825	1.06527	0.0313281	0.572768	HSPBAP1
ENSCPOG00000025979	4	6	3	3	13	12	7	11	0.17	0.24	0.13	0.13	0.5	0.53	0.29	0.47	0.1675	0.4475	1.41773	0.0321641	0.573278	CCDC151
ENSCPOG00000040583	2	0	1	0	4	2	7	7	0.13	0	0.07	0	0.24	0.13	0.44	0.45	0.05	0.315	2.65535	0.0327893	0.573278	-
ENSCPOG00000038888	5	85	37	3	6	8	11	14	0.12	1.96	0.93	0.08	0.14	0.21	0.26	0.35	0.7725	0.24	-1.6865	0.0329075	0.573409	RHOJ
ENSCPOG00000027123	11	7	7	5	11	11	14	42	0.57	0.33	0.36	0.27	0.51	0.59	0.7	2.16	0.3825	0.99	1.37197	0.0331726	0.573409	GPR3
ENSCPOG00000009130	5	7	14	29	0	1	9	5	0.54	0.7	1.53	3.28	0	0.11	0.94	0.54	1.5125	0.3975	-1.92791	0.0334202	0.573409	CRYBA2
ENSCPOG00000003693	11	5	3	8	19	10	21	15	0.77	0.32	0.21	0.59	1.2	0.72	1.42	1.05	0.4725	1.0975	1.21583	0.0335379	0.573409	FUT9
ENSCPOG00000036727	1	3	6	2	1	0	0	0	0.02	0.06	0.13	0.04	0.02	0	0	0	0.0625	0.005	-3.64386	0.0339053	0.57649	TCF23
ENSCPOG00000039764	2	9	8	3	1	2	1	1	0.06	0.24	0.24	0.09	0.03	0.06	0.03	0.03	0.1575	0.0375	-2.07039	0.0340984	0.577963	KANK4
ENSCPOG00000023158	5	9	18	8	38	33	20	8	0.23	0.38	0.84	0.39	1.58	1.57	0.89	0.37	0.46	1.1025	1.26107	0.0347646	0.582823	AJUBA
ENSCPOG00000025069	4	3	3	5	15	9	8	9	0.17	0.12	0.13	0.22	0.58	0.39	0.33	0.38	0.16	0.42	1.39232	0.0348504	0.583676	KDELR3
ENSCPOG00000031830	4	31	22	10	4	3	9	9	0.05	0.36	0.28	0.13	0.05	0.04	0.11	0.11	0.205	0.0775	-1.40336	0.034999	0.584189	SLC2A4
ENSCPOG00000035009	191	917	479	176	249	193	197	188	3.64	16.25	9.24	3.52	4.31	3.8	3.63	3.59	8.1625	3.8325	-1.09073	0.035622	0.588522	LDLRAD3
MSTRG.8297	34	32	10	16	4	12	5	18	2.7	2.36	0.8	1.34	0.29	0.99	0.38	1.43	1.8	0.7725	-1.22039	0.0366807	0.592842	--
ENSCPOG00000009244	4	8	4	7	10	16	16	12	0.26	0.49	0.27	0.48	0.6	1.09	1.02	0.79	0.375	0.875	1.22239	0.0372625	0.593329	NGB
ENSCPOG00000024290	75	57	70	23	14	6	19	59	4.64	3.28	4.39	1.5	0.79	0.38	1.14	3.66	3.4525	1.4925	-1.20991	0.0374876	0.593923	SLC16A8
ENSCPOG00000006090	1	1	0	0	6	5	3	2	0.04	0.04	0	0	0.23	0.22	0.12	0.09	0.02	0.165	3.04439	0.0375601	0.593923	CDC20
ENSCPOG00000038142	3	7	8	0	0	1	1	0	0.23	0.5	0.62	0	0	0.08	0.07	0	0.3375	0.0375	-3.16993	0.0376303	0.593923	SPATA33
ENSCPOG00000040689	5	7	0	2	0	1	0	0	0.14	0.19	0	0.06	0	0.03	0	0	0.0975	0.0075	-3.70044	0.0377039	0.593923	RSPO2
MSTRG.14746	15	5	7	16	21	27	25	18	0.86	0.27	0.41	0.96	1.09	1.6	1.39	1.03	0.625	1.2775	1.0314	0.0377173	0.593923	--
ENSCPOG00000037629	11	24	9	1	3	5	3	3	0.7	1.41	0.58	0.07	0.17	0.33	0.18	0.19	0.69	0.2175	-1.66558	0.0381877	0.595542	-
ENSCPOG00000015070	11	7	11	8	31	23	11	15	0.53	0.31	0.54	0.41	1.36	1.15	0.51	0.72	0.4475	0.935	1.06308	0.0385263	0.598221	IGF2BP3
ENSCPOG00000026728	10	17	4	41	7	9	5	7	0.36	0.56	0.14	1.54	0.3	0.33	0.17	0.25	0.65	0.2625	-1.30812	0.0387788	0.598221	EDARADD
ENSCPOG00000024189	1	1	0	0	4	9	3	1	0.04	0.04	0	0	0.15	0.39	0.12	0.04	0.02	0.175	3.12928	0.0388302	0.598221	ESCO2
MSTRG.13429	40	43	55	74	47	10	7	41	2.12	2.12	2.95	4.13	2.26	0.55	0.36	2.18	2.83	1.3375	-1.08126	0.0388402	0.598221	--
ENSCPOG00000007219	15	33	18	9	5	5	2	17	0.28	0.57	0.34	0.18	0.08	0.1	0.04	0.32	0.3425	0.135	-1.34314	0.0390021	0.598221	CILP2
MSTRG.16633	3	1	0	0	9	2	8	4	0.32	0.12	0	0	1.03	0.26	0.94	0.5	0.11	0.6825	2.63333	0.0400223	0.598665	--
ENSCPOG00000037489	5	2	2	2	22	8	8	2	0.19	0.07	0.08	0.08	0.76	0.32	0.3	0.08	0.105	0.365	1.79751	0.04136	0.602317	KRT3
ENSCPOG00000035428	23	89	68	4	8	15	9	34	0.9	3.24	2.7	0.16	0.28	0.61	0.34	1.33	1.75	0.64	-1.45121	0.0416499	0.603059	CDC42EP2
ENSCPOG00000005881	0	1	0	1	3	3	5	4	0	0.1	0	0.11	0.29	0.34	0.52	0.43	0.0525	0.395	2.91146	0.0417164	0.603059	-
ENSCPOG00000031088	12	8	9	15	47	19	17	14	0.15	0.09	0.12	0.2	0.54	0.25	0.21	0.18	0.14	0.295	1.07529	0.0422407	0.603059	STAC
ENSCPOG00000040719	0	0	2	0	6	3	8	1	0	0	0.08	0	0.22	0.13	0.32	0.04	0.02	0.1775	3.14975	0.0425015	0.603752	-
ENSCPOG00000034493	6	3	1	2	12	7	10	7	0.27	0.13	0.05	0.1	0.5	0.33	0.44	0.32	0.1375	0.3975	1.53152	0.0426704	0.604158	C1orf210
ENSCPOG00000021766	8	4	9	20	27	23	23	17	0.37	0.17	0.42	0.97	1.13	1.1	1.03	0.78	0.4825	1.01	1.06575	0.0429193	0.60569	CCDC125
ENSCPOG00000005492	7	22	33	2	8	6	5	4	0.11	0.31	0.51	0.03	0.11	0.1	0.07	0.06	0.24	0.085	-1.4975	0.0432398	0.607226	KIF15
MSTRG.21208	6	1	7	0	1	0	0	0	1.23	0.19	1.45	0	0.19	0	0	0	0.7175	0.0475	-3.91698	0.0435568	0.608198	--
ENSCPOG00000009115	1	1	4	3	0	0	0	0	0.07	0.06	0.21	0.15	0	0	0	0	0.1225	0.001	-6.93664	0.0438441	0.608198	-
MSTRG.8679	0	0	0	0	0	2	17	0	0	0	0	0	0	0.63	5.44	0	0.001	1.5175	10.5675	0.0441273	0.608198	--
MSTRG.10463	5	4	2	0	0	0	0	0	0.39	0.29	0.16	0	0	0	0	0	0.21	0.001	-7.71425	0.0443238	0.608198	--
ENSCPOG00000000942	0	0	0	1	2	1	6	3	0	0	0	0.05	0.08	0.05	0.27	0.14	0.0125	0.135	3.43296	0.0443404	0.608198	FOXN4
ENSCPOG00000004532	5	10	10	3	5	1	2	0	0.2	0.38	0.41	0.13	0.18	0.04	0.08	0	0.28	0.075	-1.90046	0.0451849	0.608198	SLCO2A1
ENSCPOG00000002499	9	11	22	9	2	10	2	6	0.13	0.15	0.33	0.14	0.03	0.15	0.03	0.09	0.1875	0.075	-1.32193	0.0452024	0.608198	ANPEP
MSTRG.2333	29	5	87	10	18	1	0	2	0.75	0.12	2.28	0.27	0.42	0.03	0	0.05	0.855	0.125	-2.774	0.0454117	0.608198	--
MSTRG.6385	43	11	28	25	48	48	110	23	1.13	0.27	0.74	0.69	1.15	1.31	2.8	0.61	0.7075	1.4675	1.05256	0.0455017	0.608198	--
ENSCPOG00000002869	45	61	36	8	12	18	13	29	2.08	2.63	1.69	0.39	0.51	0.86	0.58	1.35	1.6975	0.825	-1.04095	0.0458984	0.608198	PDLIM1
MSTRG.23787	2	2	6	1	1	0	0	0	0.22	0.2	0.66	0.11	0.1	0	0	0	0.2975	0.025	-3.57289	0.0460415	0.608198	Morn1
ENSCPOG00000024236	26	10	22	16	9	14	4	10	0.79	0.28	0.67	0.51	0.25	0.44	0.12	0.3	0.5625	0.2775	-1.01937	0.0461881	0.608261	-
ENSCPOG00000015538	1	4	5	6	0	21	47	4	0.14	0.53	0.72	0.89	0	3.07	6.43	0.57	0.57	2.5175	2.14296	0.0475248	0.611806	GNRH1
MSTRG.3705	7	13	19	20	36	37	58	7	1.58	2.74	4.36	4.76	7.41	8.58	12.78	1.59	3.36	7.59	1.17564	0.0476085	0.611806	--
ENSCPOG00000037647	0	0	0	1	0	5	4	4	0	0	0	0.06	0	0.31	0.23	0.24	0.015	0.195	3.70044	0.049497	0.616876	-
